# Supplementary material for: The Mycetophila ruficollis Meigen (Diptera, Mycetophilidae) group in Europe: elucidating species delimitation with COI and ITS2 sequence data
Source: Zookeys. 2015 Jun 15;(508):15–51. doi: 10.3897/zookeys.508.9814 (PMC4492204; doi:10.3897/zookeys.508.9814)
Supplement: XML Treatment for Mycetophila britannica [file zookeys.508.9814-treatment1.xml]

<!DOCTYPE tp:taxon-treatment
  PUBLIC "-//TaxonX//DTD Taxonomic Treatment Publishing DTD v0 20100105//EN" "tax-treatment-NSO.dtd">
<tp:taxon-treatment xmlns:tp="http://www.plazi.org/taxpub"><tp:treatment-meta><kwd-group><label>Taxon classification</label><kwd><named-content content-type="kingdom">Animalia</named-content></kwd><kwd><named-content content-type="order">Diptera</named-content></kwd><kwd><named-content content-type="family">Mycetophilidae</named-content></kwd></kwd-group><mixed-citation publication-type="journal"><person-group><name><surname>Jürgenstein</surname><given-names>Siiri</given-names></name><name><surname>Kurina</surname><given-names>Olavi</given-names></name><name><surname>Põldmaa</surname><given-names>Kadri</given-names></name></person-group><article-title>The <italic><tp:taxon-name><tp:taxon-name-part taxon-name-part-type="genus">Mycetophila</tp:taxon-name-part> <tp:taxon-name-part taxon-name-part-type="species">ruficollis</tp:taxon-name-part></tp:taxon-name></italic> Meigen (<tp:taxon-name><tp:taxon-name-part taxon-name-part-type="order">Diptera</tp:taxon-name-part></tp:taxon-name>, <tp:taxon-name><tp:taxon-name-part taxon-name-part-type="family">Mycetophilidae</tp:taxon-name-part></tp:taxon-name>) group in Europe: elucidating species delimitation with COI and ITS2 sequence data</article-title><source>Zookeys</source><day>15</day><month>6</month><year>2015</year><volume>2015</volume><issue>508</issue><fpage>15</fpage><lpage>51</lpage><pub-id pub-id-type="doi">10.3897/zookeys.508.9814</pub-id></mixed-citation></tp:treatment-meta><tp:nomenclature><tp:taxon-name>
                        <tp:taxon-name-part taxon-name-part-type="genus">Mycetophila</tp:taxon-name-part>
                        <tp:taxon-name-part taxon-name-part-type="species">britannica</tp:taxon-name-part>
                    </tp:taxon-name><tp:taxon-authority>Laštovka &amp; Kidd, 1975</tp:taxon-authority><xref ref-type="fig" rid="F4">Figs 6</xref><xref ref-type="fig" rid="F5">, 15</xref><xref ref-type="fig" rid="F5">, 16</xref><xref ref-type="fig" rid="F8">, 33</xref><xref ref-type="fig" rid="F8">, 34</xref></tp:nomenclature><tp:treatment-sec sec-type="Material"><title>Material.</title><p><bold>ITALY</bold>. 4♂♂, Sardinia, Alghero, near Nuraghe Palmavera, <named-content xmlns:xlink="http://www.w3.org/1999/xlink" content-type="dwc:verbatimCoordinates" xlink:type="simple">40°35'N, 08°14'E</named-content>, 63m, 21.xi.2005, sweeping, O. Kurina leg. (IZBE0200050, IZBE0200131, in alcohol with terminalia in glycerine; IZBE0200129, IZBE0200130, in alcohol, abdomen used for DNA sequence: SJ306, SJ313). <bold>GREECE</bold>. 1♂, Village Kerkini, Krousia Mts., <named-content xmlns:xlink="http://www.w3.org/1999/xlink" content-type="dwc:verbatimCoordinates" xlink:type="simple">41°11'32,4"N, 23°03'59,5"E</named-content>, 190m, 5.ix–11.ix.2007, Malaise trap, G. Ramel leg. (IZBE0200132, in alcohol, abdomen used for DNA sequence: SJ326); 1♂, Elodia, Cafe site, <named-content xmlns:xlink="http://www.w3.org/1999/xlink" content-type="dwc:verbatimCoordinates" xlink:type="simple">41°12'46,8"N, 23°05'42,9"E</named-content>, 10.iii-16.iii.2008, Malaise trap, G. Ramel leg. (IZBE0200134, in alcohol, abdomen used for DNA sequence: SJ17); 1♂, Village Kerkini, Cafe Elodia, <named-content xmlns:xlink="http://www.w3.org/1999/xlink" content-type="dwc:verbatimCoordinates" xlink:type="simple">41°12'46,8"N, 023°05'42,9"E</named-content>, 40m, 25.ii–2.iii.2008, Malaise trap, G. Ramel leg. (IZBE0200135, in alcohol, abdomen used for DNA sequence: SJ323); 1♂, Village Vironia, Beabies site, <named-content xmlns:xlink="http://www.w3.org/1999/xlink" content-type="dwc:verbatimCoordinates" xlink:type="simple">41°19'15,4"N, 23°13'39,6"E</named-content>, 1150m, 9.vi–15.vi.2008, Malaise trap, G. Ramel leg. (IZBE0200146, in alcohol with terminalia in glycerine, abdomen used for DNA sequence: SJ39); 1♂, Village Neo Petritsi, Sultanitsa site, <named-content xmlns:xlink="http://www.w3.org/1999/xlink" content-type="dwc:verbatimCoordinates" xlink:type="simple">41°19'02,1"N, 23°12'05,0"E</named-content>, 1485m, 30.vi-6.vii.2008, Malaise trap, G. Ramel leg. (IZBE0200136, in alcohol with terminalia in glycerine, abdomen used for DNA sequence: SJ9); 1♂, Village Neo Petritsi, Sultanitsa site, <named-content xmlns:xlink="http://www.w3.org/1999/xlink" content-type="dwc:verbatimCoordinates" xlink:type="simple">41°19'02,1"N, 23°12'05,0"E</named-content>, 1485m, 8.ix–14.ix.2008, Malaise trap, G. Ramel leg. (IZBE0200137, in alcohol, abdomen used for DNA sequence: SJ31); 1♂, Village Promohonas, Procom, <named-content xmlns:xlink="http://www.w3.org/1999/xlink" content-type="dwc:verbatimCoordinates" xlink:type="simple">41°22'38,1"N, 023°21'58,8"E</named-content>, 60m, 25.ii-2.iii.2008, malaise trap, G. Ramel leg. (IZBE0200138, in alcohol, abdomen used for DNA sequence: SJ324); 1♂, Village Neo Petritsi, Sultanitsa site, <named-content xmlns:xlink="http://www.w3.org/1999/xlink" content-type="dwc:verbatimCoordinates" xlink:type="simple">41°19'02,1"N, 23°12'05,0"E</named-content>, 1485m, 15.ix–21.ix.2008, Malaise trap, G. Ramel leg. (IZBE0200139, in alcohol, abdomen used for DNA sequence: SJ22); 1♂, Village Vironia, Ramna site, <named-content xmlns:xlink="http://www.w3.org/1999/xlink" content-type="dwc:verbatimCoordinates" xlink:type="simple">41°17'42,5"N, 23°11'33,1"E</named-content>, 750m, 17.xi–23.xi.2008, Malaise trap, G. Ramel leg. (IZBE0200140, in alcohol, abdomen used for DNA sequence: SJ29); 1♂, same as earlier, (IZBE0200141, in alcohol with terminalia in glycerine, abdomen used for DNA sequence: SJ40); 1♂, Village Vironia, Beabies site, <named-content xmlns:xlink="http://www.w3.org/1999/xlink" content-type="dwc:verbatimCoordinates" xlink:type="simple">41°19'15,4"N, 23°13'39,6"E</named-content>, 1150m, 15.ix-21.ix.2008, Malaise trap, G. Ramel leg. (IZBE0200142, in alcohol, abdomen used for DNA sequence: SJ14); 1♂, Village Vironia, Ramna site, <named-content xmlns:xlink="http://www.w3.org/1999/xlink" content-type="dwc:verbatimCoordinates" xlink:type="simple">41°17'42,5"N, 23°11'33,1"E</named-content>, 750m, 10.xi-16.xi.2008, Malaise trap, G. Ramel leg. (IZBE0200143, in alcohol, abdomen used for DNA sequence: SJ1); 1♂, Village Vironia, Ramna site, <named-content xmlns:xlink="http://www.w3.org/1999/xlink" content-type="dwc:verbatimCoordinates" xlink:type="simple">41°17'42,5"N, 23°11'33,1"E</named-content>, 750m, 8.xii–14.xii.2008, Malaise trap, G. Ramel leg. (IZBE0200144, in alcohol with terminalia in glycerine, abdomen used for DNA sequence: SJ36). <bold>LEBANON</bold>. 1♂, Kesrouane Mar Elias, <named-content xmlns:xlink="http://www.w3.org/1999/xlink" content-type="dwc:verbatimCoordinates" xlink:type="simple">33°54'N, 35°32'E</named-content>, 27.v–4.vi.2012, light trap, J. Kullberg leg. (IZBE0200145, in alcohol, abdomen used for DNA sequence: SJ315); 1♂, Kesrouane Mar Elias, <named-content xmlns:xlink="http://www.w3.org/1999/xlink" content-type="dwc:verbatimCoordinates" xlink:type="simple">33°54'N, 35°32'E</named-content>, 30.v.2012, light trap, J. Kullberg leg. (IZBE0200153, in alcohol, abdomen used for DNA sequence: SJ322).</p></tp:treatment-sec><tp:treatment-sec sec-type="Male terminalia"><title>Male terminalia.</title><p>Posterior margin of gonocoxite slightly concave ventromedially, and with abrupt and blunt projections laterally. Posterior impression wide. Anterior impression with anteriorly evenly divergent wide arms. Ventral branch of gonostylus with narrow, short and asymmetrical posterior process which bears minute warts; ventral surface with 6–9 long bristles deviating from other setosity; spine 1 and spine 2 of almost equal height and width; spine 1 sharply pointed; spine 2 blunt; spines 3 and 4 smaller, pointed and close to each other. Dorsal branch of gonostylus abruptly narrowed beyond the medial bristle; lateral margin with shallow concavity or almost straight; distal posterior process very small, separated from proximal posterior process by a narrow but distinct notch, both processes apically rounded. Posterior margin proximally from medial bristle with 5 gradually diminishing bristles followed by 2 small setae. Basal angle slightly rounded, basal margin with few setae. Distal posterior process apically with small seta, proximal posterior process apically bare. Ejaculatory apodeme with semi-rounded or proximally truncated base and without rim. Aedeagal guides wide, apically widened, extending beyond aedeagus distally, lateral impressions wide. Aedeagal apodemes laterally angular.</p></tp:treatment-sec><tp:treatment-sec sec-type="Intraspecific variation"><title>Intraspecific variation.</title><p><xref ref-type="bibr" rid="B33">Laštovka and Kidd (1975)</xref> figured the ventromedial margin of the gonocoxite with a small convexity medially that was not observed in the studied material. They also described two different forms of the dorsal branch of the gonostylus: 1) slender and slightly narrowing beyond the medial bristle, and 2) shorter and abruptly narrowing beyond the medial bristle. The last character resembles that of <italic><tp:taxon-name><tp:taxon-name-part taxon-name-part-type="genus">Mycetophila</tp:taxon-name-part> <tp:taxon-name-part taxon-name-part-type="species">ruficollis</tp:taxon-name-part></tp:taxon-name></italic>, <italic><tp:taxon-name><tp:taxon-name-part taxon-name-part-type="genus">Mycetophila</tp:taxon-name-part> <tp:taxon-name-part taxon-name-part-type="species">laffooni</tp:taxon-name-part></tp:taxon-name></italic> Laštovka, 1972 and somewhat also <italic><tp:taxon-name><tp:taxon-name-part taxon-name-part-type="genus">Mycetophila</tp:taxon-name-part> <tp:taxon-name-part taxon-name-part-type="species">suffusala</tp:taxon-name-part></tp:taxon-name></italic>. All studied specimens had the dorsal branch of the gonostylus slender, corresponding to the first form. <xref ref-type="bibr" rid="B33">Laštovka and Kidd (1975)</xref> found <italic><tp:taxon-name><tp:taxon-name-part taxon-name-part-type="genus">Mycetophila</tp:taxon-name-part> <tp:taxon-name-part taxon-name-part-type="species">britannica</tp:taxon-name-part></tp:taxon-name></italic> to be most similar to <italic><tp:taxon-name><tp:taxon-name-part taxon-name-part-type="genus">Mycetophila</tp:taxon-name-part> <tp:taxon-name-part taxon-name-part-type="species">evanida</tp:taxon-name-part></tp:taxon-name></italic>. In some studied specimens from Greece, the spine 2 on the ventral branch of the gonostylus is more massive, being longer than the spine 1. In Greek specimens the spine 2 in the ventral branch of the gonostylus is blunt while it is sharply pointed in Italian specimens.</p></tp:treatment-sec><tp:treatment-sec sec-type="Hosts and distribution"><title>Hosts and distribution.</title><p><italic><tp:taxon-name><tp:taxon-name-part taxon-name-part-type="genus">Mycetophila</tp:taxon-name-part> <tp:taxon-name-part taxon-name-part-type="species">britannica</tp:taxon-name-part></tp:taxon-name></italic> has been earlier reared from <italic><tp:taxon-name><tp:taxon-name-part taxon-name-part-type="genus">Polyporus</tp:taxon-name-part> <tp:taxon-name-part taxon-name-part-type="species">squamosus</tp:taxon-name-part></tp:taxon-name></italic>, <italic><tp:taxon-name><tp:taxon-name-part taxon-name-part-type="genus">Armillaria</tp:taxon-name-part> <tp:taxon-name-part taxon-name-part-type="species">mellea</tp:taxon-name-part></tp:taxon-name></italic>, <italic><tp:taxon-name><tp:taxon-name-part taxon-name-part-type="genus">Hebeloma</tp:taxon-name-part> <tp:taxon-name-part taxon-name-part-type="species">crustuliniforme</tp:taxon-name-part></tp:taxon-name></italic>, <italic><tp:taxon-name><tp:taxon-name-part taxon-name-part-type="genus">Russula</tp:taxon-name-part> <tp:taxon-name-part taxon-name-part-type="species">nigricans</tp:taxon-name-part></tp:taxon-name></italic>, <italic><tp:taxon-name><tp:taxon-name-part taxon-name-part-type="genus">Hypholoma</tp:taxon-name-part></tp:taxon-name></italic> sp. and <italic><tp:taxon-name><tp:taxon-name-part taxon-name-part-type="genus">Lactarius</tp:taxon-name-part> <tp:taxon-name-part taxon-name-part-type="species">resimus</tp:taxon-name-part></tp:taxon-name></italic> (<xref ref-type="bibr" rid="B33">Laštovka and Kidd 1975</xref>, <xref ref-type="bibr" rid="B54">Yakovlev 1994</xref>, <xref ref-type="bibr" rid="B7">Chandler 2010</xref>), while we have studied sweepnetted and trapped material only. Having been described from the British Isles, the species is widely distributed in Western Europe extending also to Norway and the Middle East (<xref ref-type="bibr" rid="B20">Kjærandsen 2012</xref>, <xref ref-type="bibr" rid="B8">Chandler 2013</xref>). Except for a finding in Russian Karelia (<xref ref-type="bibr" rid="B20">Kjærandsen 2012</xref>) it is not found in Eastern Europe. According to <xref ref-type="bibr" rid="B5">Chandler and Ribeiro (1995)</xref> and <xref ref-type="bibr" rid="B6">Chandler et al. (2005)</xref>, <italic><tp:taxon-name><tp:taxon-name-part taxon-name-part-type="genus">Mycetophila</tp:taxon-name-part> <tp:taxon-name-part taxon-name-part-type="species">britannica</tp:taxon-name-part></tp:taxon-name></italic> is common in the Mediterranean region including Morocco.</p></tp:treatment-sec><tp:treatment-sec><!--Section generated to contain objects referenced in tp:taxon-treatment.--><fig id="F4" position="float" orientation="portrait"><label>Figures 6–14.</label><caption><p>Dorsal branch of gonostylus. <bold>6</bold> <italic><tp:taxon-name><tp:taxon-name-part taxon-name-part-type="genus">Mycetophila</tp:taxon-name-part> <tp:taxon-name-part taxon-name-part-type="species">britannica</tp:taxon-name-part></tp:taxon-name></italic> <bold>7</bold> <italic><tp:taxon-name><tp:taxon-name-part taxon-name-part-type="genus">Mycetophila</tp:taxon-name-part> <tp:taxon-name-part taxon-name-part-type="species">idonea</tp:taxon-name-part></tp:taxon-name></italic> <bold>8</bold> <italic><tp:taxon-name><tp:taxon-name-part taxon-name-part-type="genus">Mycetophila</tp:taxon-name-part> <tp:taxon-name-part taxon-name-part-type="species">evanida</tp:taxon-name-part></tp:taxon-name></italic> <bold>9</bold> <italic><tp:taxon-name><tp:taxon-name-part taxon-name-part-type="genus">Mycetophila</tp:taxon-name-part> <tp:taxon-name-part taxon-name-part-type="species">ichneumonea</tp:taxon-name-part></tp:taxon-name></italic> <bold>10</bold> <italic><tp:taxon-name><tp:taxon-name-part taxon-name-part-type="genus">Mycetophila</tp:taxon-name-part> <tp:taxon-name-part taxon-name-part-type="species">ruficollis</tp:taxon-name-part></tp:taxon-name></italic> <bold>11</bold> <italic><tp:taxon-name><tp:taxon-name-part taxon-name-part-type="genus">Mycetophila</tp:taxon-name-part> <tp:taxon-name-part taxon-name-part-type="species">sepulta</tp:taxon-name-part></tp:taxon-name></italic> <bold>12</bold> <italic><tp:taxon-name><tp:taxon-name-part taxon-name-part-type="genus">Mycetophila</tp:taxon-name-part> <tp:taxon-name-part taxon-name-part-type="species">strobli</tp:taxon-name-part></tp:taxon-name></italic> <bold>13</bold> <italic><tp:taxon-name><tp:taxon-name-part taxon-name-part-type="genus">Mycetophila</tp:taxon-name-part> <tp:taxon-name-part taxon-name-part-type="species">suffusala</tp:taxon-name-part></tp:taxon-name></italic> <bold>14</bold> <italic><tp:taxon-name><tp:taxon-name-part taxon-name-part-type="genus">Mycetophila</tp:taxon-name-part> <tp:taxon-name-part taxon-name-part-type="species">uninotata</tp:taxon-name-part></tp:taxon-name></italic>. Scale bar = 0.1 mm. Abbreviations: ba = basal angle; bm = basal margin; lm = lateral margin; pm = posterior margin; mb = medial bristle; dpp= distal posterior process; ppp = proximal posterior process.</p></caption><graphic xmlns:xlink="http://www.w3.org/1999/xlink" xlink:href="zookeys-508-015-g004.jpg" position="float" orientation="portrait" xlink:type="simple" id="oo_45105.jpg"/></fig><fig id="F5" position="float" orientation="portrait"><label>Figures 15–20.</label><caption><p>Ventral branch of gonostylus, ventral view (<bold>15, 17, 19</bold>) and internal view (<bold>16, 18, 20</bold>). <bold>15, 16</bold> <italic><tp:taxon-name><tp:taxon-name-part taxon-name-part-type="genus">Mycetophila</tp:taxon-name-part> <tp:taxon-name-part taxon-name-part-type="species">britannica</tp:taxon-name-part></tp:taxon-name></italic> <bold>17, 18</bold> <italic><tp:taxon-name><tp:taxon-name-part taxon-name-part-type="genus">Mycetophila</tp:taxon-name-part> <tp:taxon-name-part taxon-name-part-type="species">idonea</tp:taxon-name-part></tp:taxon-name></italic> <bold>19, 20</bold> <italic><tp:taxon-name><tp:taxon-name-part taxon-name-part-type="genus">Mycetophila</tp:taxon-name-part> <tp:taxon-name-part taxon-name-part-type="species">ichneumonea</tp:taxon-name-part></tp:taxon-name></italic>. Scale bar = 0.05 mm. Abbreviations: pp = posterior process; sp = posterior spines on the ventral branch of gonostylus.</p></caption><graphic xmlns:xlink="http://www.w3.org/1999/xlink" xlink:href="zookeys-508-015-g005.jpg" position="float" orientation="portrait" xlink:type="simple" id="oo_45106.jpg"/></fig><fig id="F8" position="float" orientation="portrait"><label>Figures 33–38.</label><caption><p>Gonocoxites with aedeagal complex, dorsal view (<bold>33, 35, 37</bold>) and ventral view (<bold>34, 36, 38</bold>). <bold>33, 34</bold> <italic><tp:taxon-name><tp:taxon-name-part taxon-name-part-type="genus">Mycetophila</tp:taxon-name-part> <tp:taxon-name-part taxon-name-part-type="species">britannica</tp:taxon-name-part></tp:taxon-name></italic> <bold>35, 36</bold> <italic><tp:taxon-name><tp:taxon-name-part taxon-name-part-type="genus">Mycetophila</tp:taxon-name-part> <tp:taxon-name-part taxon-name-part-type="species">idonea</tp:taxon-name-part></tp:taxon-name></italic> <bold>37, 38</bold> <italic><tp:taxon-name><tp:taxon-name-part taxon-name-part-type="genus">Mycetophila</tp:taxon-name-part> <tp:taxon-name-part taxon-name-part-type="species">ichneumonea</tp:taxon-name-part></tp:taxon-name></italic>. Scale bar = 0.2 mm. Abbreviations: aed = aedeagus; aed ap = aedeagal apodeme; aed gd = aedeagal guide; aed gd li = lateral impression on the aedeagal guide; ej ap = ejaculatory apodeme; ej ap b = base of ejaculatory apodeme; ej tb r = rim of ejaculatory apodeme; gc = gonocoxite; gc ai = anterior impression of gonocoxite; gc pi = posterior impression of gonocoxite; gc pm = posterior margin of gonocoxite.</p></caption><graphic xmlns:xlink="http://www.w3.org/1999/xlink" xlink:href="zookeys-508-015-g008.jpg" position="float" orientation="portrait" xlink:type="simple" id="oo_45109.jpg"/></fig></tp:treatment-sec><ref-list><ref id="B33"><mixed-citation xmlns:xlink="http://www.w3.org/1999/xlink" xlink:type="simple"><person-group><name name-style="western"><surname>Laštovka</surname><given-names>P</given-names></name><name name-style="western"><surname>Kidd</surname><given-names>L</given-names></name></person-group> (<year>1975</year>) <article-title>Review of the British and notes on other species of the <italic><tp:taxon-name><tp:taxon-name-part taxon-name-part-type="genus">Mycetophila</tp:taxon-name-part> <tp:taxon-name-part taxon-name-part-type="species">ruficollis</tp:taxon-name-part></tp:taxon-name></italic>-group with the description of a new species (Dipt., <tp:taxon-name><tp:taxon-name-part taxon-name-part-type="family">Mycetophilidae</tp:taxon-name-part></tp:taxon-name>).</article-title> <source>Entomologist’s Monthly Magazine</source> <volume>110</volume>: <fpage>203</fpage>–<lpage>214</lpage>.</mixed-citation></ref><ref id="B54"><mixed-citation xmlns:xlink="http://www.w3.org/1999/xlink" xlink:type="simple"><person-group><name name-style="western"><surname>Yakovlev</surname><given-names>EB</given-names></name></person-group> (<year>1994</year>) <source>Palearctic <tp:taxon-name><tp:taxon-name-part taxon-name-part-type="order">Diptera</tp:taxon-name-part></tp:taxon-name> associated with fungi and mycomycetes</source>. <publisher-name>Karelian Research Center, Russian Academy of Sciences, Forest Research Institute</publisher-name>, <publisher-loc>Petrozavodsk</publisher-loc>, <size units="page">127 pp</size>. <comment>[In Russian with English summary]</comment></mixed-citation></ref><ref id="B7"><mixed-citation xmlns:xlink="http://www.w3.org/1999/xlink" xlink:type="simple"><person-group><name name-style="western"><surname>Chandler</surname><given-names>P</given-names></name></person-group> (<year>2010</year>) <article-title>Associations with <tp:taxon-name><tp:taxon-name-part taxon-name-part-type="kingdom">Fungi</tp:taxon-name-part></tp:taxon-name>, <tp:taxon-name><tp:taxon-name-part taxon-name-part-type="phylum">Mycetozoa</tp:taxon-name-part></tp:taxon-name> and Plants.</article-title> In: <person-group><name name-style="western"><surname>Chandler</surname><given-names>P</given-names></name></person-group> (<role>Ed.</role>) <source>A Dipterist’s Handbook. The Amateur Entomologist</source>, <volume>Vol. 15</volume>. <publisher-name>Orpington</publisher-name>, <publisher-loc>Kent</publisher-loc>, <fpage>417</fpage>–<lpage>441</lpage>.</mixed-citation></ref><ref id="B20"><mixed-citation xmlns:xlink="http://www.w3.org/1999/xlink" xlink:type="simple"><person-group><name name-style="western"><surname>Kjærandsen</surname><given-names>J</given-names></name></person-group> (<year>2012</year>) <source>Checklist of Nordic fungus gnats (<tp:taxon-name><tp:taxon-name-part taxon-name-part-type="order">Diptera</tp:taxon-name-part></tp:taxon-name>: <tp:taxon-name><tp:taxon-name-part taxon-name-part-type="family">Bolitophilidae</tp:taxon-name-part></tp:taxon-name>, <tp:taxon-name><tp:taxon-name-part taxon-name-part-type="family">Diadocidiidae</tp:taxon-name-part></tp:taxon-name>, <tp:taxon-name><tp:taxon-name-part taxon-name-part-type="family">Ditomyiidae</tp:taxon-name-part></tp:taxon-name>, <tp:taxon-name><tp:taxon-name-part taxon-name-part-type="family">Keroplatidae</tp:taxon-name-part></tp:taxon-name>, <tp:taxon-name><tp:taxon-name-part taxon-name-part-type="family">Mycetophilidae</tp:taxon-name-part></tp:taxon-name> and <italic><tp:taxon-name><tp:taxon-name-part taxon-name-part-type="genus">Sciarosoma</tp:taxon-name-part></tp:taxon-name></italic>). 1.0</source>. <ext-link ext-link-type="uri" xlink:href="http://sciaroidea.info/node/48341" xlink:type="simple">http://sciaroidea.info/node/48341</ext-link> [<date-in-citation content-type="update-date">Updated 14.02.2014</date-in-citation>]</mixed-citation></ref><ref id="B8"><mixed-citation xmlns:xlink="http://www.w3.org/1999/xlink" xlink:type="simple"><person-group><name name-style="western"><surname>Chandler</surname><given-names>PJ</given-names></name></person-group> (<year>2013</year>) <article-title>Fauna Europaea: <tp:taxon-name><tp:taxon-name-part taxon-name-part-type="family">Mycetophilidae</tp:taxon-name-part></tp:taxon-name>.</article-title> In: <person-group><name name-style="western"><surname>Beuk</surname><given-names>P</given-names></name><name name-style="western"><surname>Pape</surname><given-names>T</given-names></name></person-group> (<role>Eds</role>) <source>Fauna Europaea: <tp:taxon-name><tp:taxon-name-part taxon-name-part-type="order">Diptera</tp:taxon-name-part></tp:taxon-name>, <tp:taxon-name><tp:taxon-name-part taxon-name-part-type="suborder">Nematocera</tp:taxon-name-part></tp:taxon-name></source>. <source>Fauna Europaea, version 2.6</source>. <ext-link ext-link-type="uri" xlink:href="http://www.faunaeur.org" xlink:type="simple">http://www.faunaeur.org</ext-link> [<date-in-citation content-type="access-date">accessed 10.iii.2015</date-in-citation>]</mixed-citation></ref><ref id="B5"><mixed-citation xmlns:xlink="http://www.w3.org/1999/xlink" xlink:type="simple"><person-group><name name-style="western"><surname>Chandler</surname><given-names>PJ</given-names></name><name name-style="western"><surname>Ribeiro</surname><given-names>E</given-names></name></person-group> (<year>1995</year>) <article-title>The <tp:taxon-name><tp:taxon-name-part taxon-name-part-type="superfamily">Sciaroidea</tp:taxon-name-part></tp:taxon-name> (<tp:taxon-name><tp:taxon-name-part taxon-name-part-type="order">Diptera</tp:taxon-name-part></tp:taxon-name>) of the Atlantic Islands.</article-title> <source>Boletim do Museu Municipal do Funchal (História Natural)</source>, <supplement>Suplemento No. 3</supplement>: <fpage>1</fpage>–<lpage>170</lpage>.</mixed-citation></ref><ref id="B6"><mixed-citation xmlns:xlink="http://www.w3.org/1999/xlink" xlink:type="simple"><person-group><name name-style="western"><surname>Chandler</surname><given-names>PJ</given-names></name><name name-style="western"><surname>Bechev</surname><given-names>DN</given-names></name><name name-style="western"><surname>Caspers</surname><given-names>N</given-names></name></person-group> (<year>2005</year>) <article-title>The Fungus Gnats (<tp:taxon-name><tp:taxon-name-part taxon-name-part-type="order">Diptera</tp:taxon-name-part></tp:taxon-name>: <tp:taxon-name><tp:taxon-name-part taxon-name-part-type="family">Bolitophilidae</tp:taxon-name-part></tp:taxon-name>, <tp:taxon-name><tp:taxon-name-part taxon-name-part-type="family">Diadocidiidae</tp:taxon-name-part></tp:taxon-name>, <tp:taxon-name><tp:taxon-name-part taxon-name-part-type="family">Ditomyiidae</tp:taxon-name-part></tp:taxon-name>, <tp:taxon-name><tp:taxon-name-part taxon-name-part-type="family">Keroplatidae</tp:taxon-name-part></tp:taxon-name> and <tp:taxon-name><tp:taxon-name-part taxon-name-part-type="family">Mycetophilidae</tp:taxon-name-part></tp:taxon-name>) of Greece, its islands and Cyprus.</article-title> <source>Studia Dipterologica</source> <volume>12</volume>: <fpage>255</fpage>–<lpage>314</lpage>.</mixed-citation></ref></ref-list></tp:taxon-treatment>
