# Supplementary material for: The Mycetophila ruficollis Meigen (Diptera, Mycetophilidae) group in Europe: elucidating species delimitation with COI and ITS2 sequence data
Source: Zookeys. 2015 Jun 15;(508):15–51. doi: 10.3897/zookeys.508.9814 (PMC4492204; doi:10.3897/zookeys.508.9814)
Supplement: XML Treatment for Mycetophila evanida [file zookeys.508.9814-treatment2.xml]

<!DOCTYPE tp:taxon-treatment
  PUBLIC "-//TaxonX//DTD Taxonomic Treatment Publishing DTD v0 20100105//EN" "tax-treatment-NSO.dtd">
<tp:taxon-treatment xmlns:tp="http://www.plazi.org/taxpub"><tp:treatment-meta><kwd-group><label>Taxon classification</label><kwd><named-content content-type="kingdom">Animalia</named-content></kwd><kwd><named-content content-type="order">Diptera</named-content></kwd><kwd><named-content content-type="family">Mycetophilidae</named-content></kwd></kwd-group><mixed-citation publication-type="journal"><person-group><name><surname>Jürgenstein</surname><given-names>Siiri</given-names></name><name><surname>Kurina</surname><given-names>Olavi</given-names></name><name><surname>Põldmaa</surname><given-names>Kadri</given-names></name></person-group><article-title>The <italic><tp:taxon-name><tp:taxon-name-part taxon-name-part-type="genus">Mycetophila</tp:taxon-name-part> <tp:taxon-name-part taxon-name-part-type="species">ruficollis</tp:taxon-name-part></tp:taxon-name></italic> Meigen (<tp:taxon-name><tp:taxon-name-part taxon-name-part-type="order">Diptera</tp:taxon-name-part></tp:taxon-name>, <tp:taxon-name><tp:taxon-name-part taxon-name-part-type="family">Mycetophilidae</tp:taxon-name-part></tp:taxon-name>) group in Europe: elucidating species delimitation with COI and ITS2 sequence data</article-title><source>Zookeys</source><day>15</day><month>6</month><year>2015</year><volume>2015</volume><issue>508</issue><fpage>15</fpage><lpage>51</lpage><pub-id pub-id-type="doi">10.3897/zookeys.508.9814</pub-id></mixed-citation></tp:treatment-meta><tp:nomenclature><tp:taxon-name>
                        <tp:taxon-name-part taxon-name-part-type="genus">Mycetophila</tp:taxon-name-part>
                        <tp:taxon-name-part taxon-name-part-type="species">evanida</tp:taxon-name-part>
                    </tp:taxon-name><tp:taxon-authority>Laštovka, 1972</tp:taxon-authority><xref ref-type="fig" rid="F4">Figs 8</xref><xref ref-type="fig" rid="F6">, 21</xref><xref ref-type="fig" rid="F6">, 22</xref><xref ref-type="fig" rid="F9">, 39</xref><xref ref-type="fig" rid="F9">, 40</xref><!--PageBreak--><!--PageBreak--></tp:nomenclature><tp:treatment-sec sec-type="Material"><title>Material.</title><p><bold>ESTONIA</bold>. 1♂, Jõgeva county, Pataste, <named-content xmlns:xlink="http://www.w3.org/1999/xlink" content-type="dwc:verbatimCoordinates" xlink:type="simple">58°34'52,2"N, 26°46'42,3"E</named-content>, 5.x–19.x.2009, Malaise trap, J. Elts leg. (IZBE0200069, in alcohol with terminalia in glycerine, abdomen used for DNA sequence: SJ270); 1♂, Tartu county, Melliste, <named-content xmlns:xlink="http://www.w3.org/1999/xlink" content-type="dwc:verbatimCoordinates" xlink:type="simple">58°19'43,8"N, 26°56'25,1"E</named-content>, 4.x–18.x.2008, Malaise trap, O. Kurina leg. (IZBE0200070, in alcohol with terminalia in glycerine, abdomen used for DNA sequence: SJ230). <bold>ITALY.</bold> 1♂, Südtirol, N. Park Stilfser Joch, Unt. Tartscher Tal (S von Trafoi), <named-content xmlns:xlink="http://www.w3.org/1999/xlink" content-type="dwc:verbatimCoordinates" xlink:type="simple">46°32'33,9"N, 10°30'17,2"E</named-content>, 1630m, 27.vi-4.vii. 2005, Malaise trap, C. Lange and J. Ziegler leg. (IZBE0200071, in alcohol with terminalia in glycerine, abdomen used for DNA sequence: SJ53).</p><!--PageBreak--></tp:treatment-sec><tp:treatment-sec sec-type="Male terminalia"><title>Male terminalia.</title><p>Posterior margin of gonocoxite ventromedially with clear convexity, and with abrupt and blunt projections laterally. Posterior impression rather wide. Anterior impression with anteriorly evenly divergent narrow arms. Ventral branch of gonostylus with semicircular posterior process which bears minute warts and few setae; spine 1 slender, evenly tapering and sharply pointed; spine 2 shorter, thicker and rather blunt; spines 3 and 4 much smaller than spine 1, sharply pointed and close to each other. Dorsal branch of gonostylus steeply tapering; lateral margin with shallow concavity; distal posterior process about half as high as proximal posterior process, both separated by shallow concavity. Distal posterior process with few setae; proximal posterior process bare with 2-3 setae deviating from other setosity on its base. Posterior margin proximally from medial bristle with 6 gradually diminishing bristles; internal surface with one somewhat stronger seta next to the medial bristle. Basal angle right-angled, basal margin with setae. Ejaculatory apodeme with subquadrate base and very wide rim. Aedeagus widened apically, apical margin slightly convex. Aedeagal guides with wide lateral impressions; apically narrow and rounded, not extending upper margin of aedeagus. Aedeagal apodemes laterally angular.</p></tp:treatment-sec><tp:treatment-sec sec-type="Intraspecific variation"><title>Intraspecific variation.</title><p>In some cases the base of the ejaculatory apodeme resembles <italic><tp:taxon-name><tp:taxon-name-part taxon-name-part-type="genus">Mycetophila</tp:taxon-name-part> <tp:taxon-name-part taxon-name-part-type="species">idonea</tp:taxon-name-part></tp:taxon-name></italic>, because of having its basal margin somewhat concave. The holotype has an additional small spine on the ventral branch of the gonostylus close to spines 3 and 4 (cf. <xref ref-type="bibr" rid="B32">Laštovka (1972</xref>: fig. 12). In studied material this spine was not observed.</p></tp:treatment-sec><tp:treatment-sec sec-type="Hosts and distribution"><title>Hosts and distribution.</title><p><italic><tp:taxon-name><tp:taxon-name-part taxon-name-part-type="genus">Mycetophila</tp:taxon-name-part> <tp:taxon-name-part taxon-name-part-type="species">evanida</tp:taxon-name-part></tp:taxon-name></italic> has been reared from species of <italic><tp:taxon-name><tp:taxon-name-part taxon-name-part-type="genus">Russula</tp:taxon-name-part></tp:taxon-name></italic>, <italic><tp:taxon-name><tp:taxon-name-part taxon-name-part-type="genus">Lactarius</tp:taxon-name-part></tp:taxon-name></italic>, and <italic><tp:taxon-name><tp:taxon-name-part taxon-name-part-type="genus">Tubaria</tp:taxon-name-part></tp:taxon-name></italic> (<xref ref-type="bibr" rid="B54">Yakovlev 1994</xref>). The species is widely distributed in Europe extending also to the Eastern Palearctic (<xref ref-type="bibr" rid="B32">Laštovka 1972</xref>, <xref ref-type="bibr" rid="B8">Chandler 2013</xref>, <xref ref-type="bibr" rid="B17">Jakovlev 2014</xref>). The material from Estonia represents a new country record.</p></tp:treatment-sec><tp:treatment-sec><!--Section generated to contain objects referenced in tp:taxon-treatment.--><fig id="F4" position="float" orientation="portrait"><label>Figures 6–14.</label><caption><p>Dorsal branch of gonostylus. <bold>6</bold> <italic><tp:taxon-name><tp:taxon-name-part taxon-name-part-type="genus">Mycetophila</tp:taxon-name-part> <tp:taxon-name-part taxon-name-part-type="species">britannica</tp:taxon-name-part></tp:taxon-name></italic> <bold>7</bold> <italic><tp:taxon-name><tp:taxon-name-part taxon-name-part-type="genus">Mycetophila</tp:taxon-name-part> <tp:taxon-name-part taxon-name-part-type="species">idonea</tp:taxon-name-part></tp:taxon-name></italic> <bold>8</bold> <italic><tp:taxon-name><tp:taxon-name-part taxon-name-part-type="genus">Mycetophila</tp:taxon-name-part> <tp:taxon-name-part taxon-name-part-type="species">evanida</tp:taxon-name-part></tp:taxon-name></italic> <bold>9</bold> <italic><tp:taxon-name><tp:taxon-name-part taxon-name-part-type="genus">Mycetophila</tp:taxon-name-part> <tp:taxon-name-part taxon-name-part-type="species">ichneumonea</tp:taxon-name-part></tp:taxon-name></italic> <bold>10</bold> <italic><tp:taxon-name><tp:taxon-name-part taxon-name-part-type="genus">Mycetophila</tp:taxon-name-part> <tp:taxon-name-part taxon-name-part-type="species">ruficollis</tp:taxon-name-part></tp:taxon-name></italic> <bold>11</bold> <italic><tp:taxon-name><tp:taxon-name-part taxon-name-part-type="genus">Mycetophila</tp:taxon-name-part> <tp:taxon-name-part taxon-name-part-type="species">sepulta</tp:taxon-name-part></tp:taxon-name></italic> <bold>12</bold> <italic><tp:taxon-name><tp:taxon-name-part taxon-name-part-type="genus">Mycetophila</tp:taxon-name-part> <tp:taxon-name-part taxon-name-part-type="species">strobli</tp:taxon-name-part></tp:taxon-name></italic> <bold>13</bold> <italic><tp:taxon-name><tp:taxon-name-part taxon-name-part-type="genus">Mycetophila</tp:taxon-name-part> <tp:taxon-name-part taxon-name-part-type="species">suffusala</tp:taxon-name-part></tp:taxon-name></italic> <bold>14</bold> <italic><tp:taxon-name><tp:taxon-name-part taxon-name-part-type="genus">Mycetophila</tp:taxon-name-part> <tp:taxon-name-part taxon-name-part-type="species">uninotata</tp:taxon-name-part></tp:taxon-name></italic>. Scale bar = 0.1 mm. Abbreviations: ba = basal angle; bm = basal margin; lm = lateral margin; pm = posterior margin; mb = medial bristle; dpp= distal posterior process; ppp = proximal posterior process.</p></caption><graphic xmlns:xlink="http://www.w3.org/1999/xlink" xlink:href="zookeys-508-015-g004.jpg" position="float" orientation="portrait" xlink:type="simple" id="oo_45105.jpg"/></fig><fig id="F6" position="float" orientation="portrait"><label>Figures 21–26.</label><caption><p>Ventral branch of gonostylus, ventral view (<bold>21, 23, 25</bold>) and internal view (<bold>22, 24, 26</bold>). <bold>21, 22</bold> <italic><tp:taxon-name><tp:taxon-name-part taxon-name-part-type="genus">Mycetophila</tp:taxon-name-part> <tp:taxon-name-part taxon-name-part-type="species">evanida</tp:taxon-name-part></tp:taxon-name></italic> <bold>23, 24</bold> <italic><tp:taxon-name><tp:taxon-name-part taxon-name-part-type="genus">Mycetophila</tp:taxon-name-part> <tp:taxon-name-part taxon-name-part-type="species">ruficollis</tp:taxon-name-part></tp:taxon-name></italic> <bold>25, 26</bold> <italic><tp:taxon-name><tp:taxon-name-part taxon-name-part-type="genus">Mycetophila</tp:taxon-name-part> <tp:taxon-name-part taxon-name-part-type="species">sepulta</tp:taxon-name-part></tp:taxon-name></italic>. Scale bar = 0.05 mm.</p></caption><graphic xmlns:xlink="http://www.w3.org/1999/xlink" xlink:href="zookeys-508-015-g006.jpg" position="float" orientation="portrait" xlink:type="simple" id="oo_45107.jpg"/></fig><fig id="F9" position="float" orientation="portrait"><label>Figures 39–44.</label><caption><p>Gonocoxites with/and aedeagal complex, dorsal view (<bold>39, 41, 43</bold>) and ventral view (<bold>40, 42, 44</bold>). <bold>39, 40</bold> <italic><tp:taxon-name><tp:taxon-name-part taxon-name-part-type="genus">Mycetophila</tp:taxon-name-part> <tp:taxon-name-part taxon-name-part-type="species">evanida</tp:taxon-name-part></tp:taxon-name></italic> <bold>41, 42</bold> <italic><tp:taxon-name><tp:taxon-name-part taxon-name-part-type="genus">Mycetophila</tp:taxon-name-part> <tp:taxon-name-part taxon-name-part-type="species">ruficollis</tp:taxon-name-part></tp:taxon-name></italic> <bold>43, 44</bold> <italic><tp:taxon-name><tp:taxon-name-part taxon-name-part-type="genus">Mycetophila</tp:taxon-name-part> <tp:taxon-name-part taxon-name-part-type="species">sepulta</tp:taxon-name-part></tp:taxon-name></italic>. Scale bar = 0.2 mm.</p></caption><graphic xmlns:xlink="http://www.w3.org/1999/xlink" xlink:href="zookeys-508-015-g009.jpg" position="float" orientation="portrait" xlink:type="simple" id="oo_45110.jpg"/></fig></tp:treatment-sec><ref-list><ref id="B32"><mixed-citation xmlns:xlink="http://www.w3.org/1999/xlink" xlink:type="simple"><person-group><name name-style="western"><surname>Laštovka</surname><given-names>P</given-names></name></person-group> (<year>1972</year>) <article-title>Holarctic species of <italic><tp:taxon-name><tp:taxon-name-part taxon-name-part-type="genus">Mycetophila</tp:taxon-name-part> <tp:taxon-name-part taxon-name-part-type="species">ruficollis</tp:taxon-name-part></tp:taxon-name></italic>-group (<tp:taxon-name><tp:taxon-name-part taxon-name-part-type="order">Diptera</tp:taxon-name-part></tp:taxon-name>, <tp:taxon-name><tp:taxon-name-part taxon-name-part-type="family">Mycetophilidae</tp:taxon-name-part></tp:taxon-name>).</article-title> <source>Acta Entomologica Bohemoslovaca</source> <volume>69</volume>: <fpage>275</fpage>–<lpage>294</lpage>.</mixed-citation></ref><ref id="B54"><mixed-citation xmlns:xlink="http://www.w3.org/1999/xlink" xlink:type="simple"><person-group><name name-style="western"><surname>Yakovlev</surname><given-names>EB</given-names></name></person-group> (<year>1994</year>) <source>Palearctic <tp:taxon-name><tp:taxon-name-part taxon-name-part-type="order">Diptera</tp:taxon-name-part></tp:taxon-name> associated with fungi and mycomycetes</source>. <publisher-name>Karelian Research Center, Russian Academy of Sciences, Forest Research Institute</publisher-name>, <publisher-loc>Petrozavodsk</publisher-loc>, <size units="page">127 pp</size>. <comment>[In Russian with English summary]</comment></mixed-citation></ref><ref id="B8"><mixed-citation xmlns:xlink="http://www.w3.org/1999/xlink" xlink:type="simple"><person-group><name name-style="western"><surname>Chandler</surname><given-names>PJ</given-names></name></person-group> (<year>2013</year>) <article-title>Fauna Europaea: <tp:taxon-name><tp:taxon-name-part taxon-name-part-type="family">Mycetophilidae</tp:taxon-name-part></tp:taxon-name>.</article-title> In: <person-group><name name-style="western"><surname>Beuk</surname><given-names>P</given-names></name><name name-style="western"><surname>Pape</surname><given-names>T</given-names></name></person-group> (<role>Eds</role>) <source>Fauna Europaea: <tp:taxon-name><tp:taxon-name-part taxon-name-part-type="order">Diptera</tp:taxon-name-part></tp:taxon-name>, <tp:taxon-name><tp:taxon-name-part taxon-name-part-type="suborder">Nematocera</tp:taxon-name-part></tp:taxon-name></source>. <source>Fauna Europaea, version 2.6</source>. <ext-link ext-link-type="uri" xlink:href="http://www.faunaeur.org" xlink:type="simple">http://www.faunaeur.org</ext-link> [<date-in-citation content-type="access-date">accessed 10.iii.2015</date-in-citation>]</mixed-citation></ref><ref id="B17"><mixed-citation xmlns:xlink="http://www.w3.org/1999/xlink" xlink:type="simple"><person-group><name name-style="western"><surname>Jakovlev</surname><given-names>J</given-names></name></person-group> (<year>2014</year>) <article-title>Checklist of the fungus gnats of Finland: <tp:taxon-name><tp:taxon-name-part taxon-name-part-type="family">Bolitophilidae</tp:taxon-name-part></tp:taxon-name>, <tp:taxon-name><tp:taxon-name-part taxon-name-part-type="family">Diadocidiidae</tp:taxon-name-part></tp:taxon-name>, <tp:taxon-name><tp:taxon-name-part taxon-name-part-type="family">Ditomyiidae</tp:taxon-name-part></tp:taxon-name>, <tp:taxon-name><tp:taxon-name-part taxon-name-part-type="family">Keroplatidae</tp:taxon-name-part></tp:taxon-name> and <tp:taxon-name><tp:taxon-name-part taxon-name-part-type="family">Mycetophilidae</tp:taxon-name-part></tp:taxon-name> (<tp:taxon-name><tp:taxon-name-part taxon-name-part-type="order">Diptera</tp:taxon-name-part></tp:taxon-name>).</article-title> <source>ZooKeys</source> <volume>441</volume>: <fpage>119</fpage>–<lpage>149</lpage>. doi: <ext-link ext-link-type="doi" xlink:href="10.3897/zookeys.441.7646" xlink:type="simple">10.3897/zookeys.441.7646</ext-link></mixed-citation></ref></ref-list></tp:taxon-treatment>
