# Supplementary material for: The Mycetophila ruficollis Meigen (Diptera, Mycetophilidae) group in Europe: elucidating species delimitation with COI and ITS2 sequence data
Source: Zookeys. 2015 Jun 15;(508):15–51. doi: 10.3897/zookeys.508.9814 (PMC4492204; doi:10.3897/zookeys.508.9814)
Supplement: XML Treatment for Mycetophila ichneumonea [file zookeys.508.9814-treatment3.xml]

<!DOCTYPE tp:taxon-treatment
  PUBLIC "-//TaxonX//DTD Taxonomic Treatment Publishing DTD v0 20100105//EN" "tax-treatment-NSO.dtd">
<tp:taxon-treatment xmlns:tp="http://www.plazi.org/taxpub"><tp:treatment-meta><kwd-group><label>Taxon classification</label><kwd><named-content content-type="kingdom">Animalia</named-content></kwd><kwd><named-content content-type="order">Diptera</named-content></kwd><kwd><named-content content-type="family">Mycetophilidae</named-content></kwd></kwd-group><mixed-citation publication-type="journal"><person-group><name><surname>Jürgenstein</surname><given-names>Siiri</given-names></name><name><surname>Kurina</surname><given-names>Olavi</given-names></name><name><surname>Põldmaa</surname><given-names>Kadri</given-names></name></person-group><article-title>The <italic><tp:taxon-name><tp:taxon-name-part taxon-name-part-type="genus">Mycetophila</tp:taxon-name-part> <tp:taxon-name-part taxon-name-part-type="species">ruficollis</tp:taxon-name-part></tp:taxon-name></italic> Meigen (<tp:taxon-name><tp:taxon-name-part taxon-name-part-type="order">Diptera</tp:taxon-name-part></tp:taxon-name>, <tp:taxon-name><tp:taxon-name-part taxon-name-part-type="family">Mycetophilidae</tp:taxon-name-part></tp:taxon-name>) group in Europe: elucidating species delimitation with COI and ITS2 sequence data</article-title><source>Zookeys</source><day>15</day><month>6</month><year>2015</year><volume>2015</volume><issue>508</issue><fpage>15</fpage><lpage>51</lpage><pub-id pub-id-type="doi">10.3897/zookeys.508.9814</pub-id></mixed-citation></tp:treatment-meta><tp:nomenclature><tp:taxon-name>
                        <tp:taxon-name-part taxon-name-part-type="genus">Mycetophila</tp:taxon-name-part>
                        <tp:taxon-name-part taxon-name-part-type="species">ichneumonea</tp:taxon-name-part>
                    </tp:taxon-name><tp:taxon-authority>Say, 1823</tp:taxon-authority><xref ref-type="fig" rid="F1">Figs 1</xref><xref ref-type="fig" rid="F1">, 2</xref><xref ref-type="fig" rid="F1">, 3</xref><xref ref-type="fig" rid="F4">, 9</xref><xref ref-type="fig" rid="F5">, 19</xref><xref ref-type="fig" rid="F5">, 20</xref><xref ref-type="fig" rid="F8">, 37</xref><xref ref-type="fig" rid="F8">, 38</xref></tp:nomenclature><tp:treatment-sec sec-type="Material"><title>Material.</title><p><bold>FINLAND.</bold> 1♂, Sodankylä, Syväkuru, <named-content xmlns:xlink="http://www.w3.org/1999/xlink" content-type="dwc:verbatimCoordinates" xlink:type="simple">67°25'N, 026°35'E</named-content>, 21.viii.2013, sweeping, J. Salmela leg. (IZBE0200150, in alcohol with terminalia in glycerine, abdomen used for DNA sequence: SJ434). <bold>ESTONIA</bold>. 1♂, Tartu county, Melliste, <named-content xmlns:xlink="http://www.w3.org/1999/xlink" content-type="dwc:verbatimCoordinates" xlink:type="simple">58°20'N, 26°59'E</named-content>, 20.viii–4.ix.2008, Malaise trap, O. Kurina leg. (IZBE0200073, in alcohol with terminalia in glycerine, abdomen used for DNA sequence: SJ272); 1♂, same as earlier except 24.x–16.xi.2008 (IZBE0200074, in alcohol with terminalia in glycerine, abdomen used for DNA sequence: SJ226); 1♂, Saare county, Orissaare, <named-content xmlns:xlink="http://www.w3.org/1999/xlink" content-type="dwc:verbatimCoordinates" xlink:type="simple">58°33'19"N, 23°05'12"E</named-content>, 18.x–5.xi.2008, Malaise trap, H. Jäe leg. (IZBE0200075, in alcohol, abdomen used for DNA sequence: SJ239); 1♂, Tartu county, Maiorg near Annikoru, <named-content xmlns:xlink="http://www.w3.org/1999/xlink" content-type="dwc:verbatimCoordinates" xlink:type="simple">58°16'41,6"N, 26°20'03,6"E</named-content>, 1.v–16.v.2009, Malaise trap, O. Kurina leg. (IZBE0200076, in alcohol with terminalia in glycerine, abdomen used for DNA sequence: SJ129); 1♂, Jõgeva county, Kaiu, <named-content xmlns:xlink="http://www.w3.org/1999/xlink" content-type="dwc:verbatimCoordinates" xlink:type="simple">58°39'20,4"N, 26°52'43,2"E</named-content>, reared from <italic><tp:taxon-name><tp:taxon-name-part taxon-name-part-type="genus">Cortinarius</tp:taxon-name-part> <tp:taxon-name-part taxon-name-part-type="species">traganus</tp:taxon-name-part></tp:taxon-name></italic>, coll. 21.ix.2011, emerg. 24.x.2011, S. Jürgenstein leg. (IZBE0200077, in alcohol); 1♂, Tartu county, Järvselja, <named-content xmlns:xlink="http://www.w3.org/1999/xlink" content-type="dwc:verbatimCoordinates" xlink:type="simple">58°17'45"N, 27°15'41,7"E</named-content>, reared from <italic><tp:taxon-name><tp:taxon-name-part taxon-name-part-type="genus">Lactarius</tp:taxon-name-part> <tp:taxon-name-part taxon-name-part-type="species">helvus</tp:taxon-name-part></tp:taxon-name></italic>, coll. 23.ix.2011, emerg. 12.x.2011, S. Jürgenstein leg. (IZBE0200078, in alcohol, abdomen used for DNA sequence: SJ261); 1♂, Tartu county, Järvselja, <named-content xmlns:xlink="http://www.w3.org/1999/xlink" content-type="dwc:verbatimCoordinates" xlink:type="simple">58°17'45"N, 27°15'41,7"E</named-content>, reared from <italic><tp:taxon-name><tp:taxon-name-part taxon-name-part-type="genus">Lactarius</tp:taxon-name-part> <tp:taxon-name-part taxon-name-part-type="species">torminosus</tp:taxon-name-part></tp:taxon-name></italic>, coll. 23.ix.2011, emerg. 10.x.2011, S. Jürgenstein leg. (IZBE0200079, in alcohol, abdomen used for DNA sequence: SJ223); 1♂, Põlva county, Viira, <named-content xmlns:xlink="http://www.w3.org/1999/xlink" content-type="dwc:verbatimCoordinates" xlink:type="simple">58°0'N, 27°11'E</named-content>, reared from <italic><tp:taxon-name><tp:taxon-name-part taxon-name-part-type="genus">Cortinarius</tp:taxon-name-part> <tp:taxon-name-part taxon-name-part-type="species">hemitrichus</tp:taxon-name-part></tp:taxon-name></italic>, coll. 10.x.2012, emerg. 31.x.2012, S. Jürgenstein leg. (IZBE0200081, in alcohol, abdomen used for DNA sequence: SJ335); 1♂, Jõgeva county, Kaiu, <named-content xmlns:xlink="http://www.w3.org/1999/xlink" content-type="dwc:verbatimCoordinates" xlink:type="simple">58°39'20,4"N, 26°52'43,2"E</named-content>, reared from <italic><tp:taxon-name><tp:taxon-name-part taxon-name-part-type="genus">Cortinarius</tp:taxon-name-part> <tp:taxon-name-part taxon-name-part-type="species">armeniacus</tp:taxon-name-part></tp:taxon-name></italic>, coll. 1.x.2012, emerg. 29.x.2012, S. Jürgenstein leg. (IZBE0200082, in alcohol, abdomen used for DNA sequence: SJ337); 1♂, Jõgeva county, Kaiu, <named-content xmlns:xlink="http://www.w3.org/1999/xlink" content-type="dwc:verbatimCoordinates" xlink:type="simple">58°39'20,4"N, 26°52'43,2"E</named-content>, reared from <italic><tp:taxon-name><tp:taxon-name-part taxon-name-part-type="genus">Cortinarius</tp:taxon-name-part> <tp:taxon-name-part taxon-name-part-type="species">depressus</tp:taxon-name-part></tp:taxon-name></italic>, coll. 1.x.2012, emerg. 31.x.2012, S. Jürgenstein leg. (IZBE0200083, in alcohol, abdomen used for DNA sequence: SJ338); 1♂, Lääne county, Haapsalu, <named-content xmlns:xlink="http://www.w3.org/1999/xlink" content-type="dwc:verbatimCoordinates" xlink:type="simple">58°57'N, 23°32'E</named-content>, reared from <italic><tp:taxon-name><tp:taxon-name-part taxon-name-part-type="genus">Cortinarius</tp:taxon-name-part> <tp:taxon-name-part taxon-name-part-type="species">saturninus</tp:taxon-name-part></tp:taxon-name></italic>, coll. 25.ix.2012, emerg. 22.x.2012, S. Jürgenstein leg. (IZBE0200085, in alcohol, abdomen used for DNA sequence: SJ342); 1♂, Võru county, Rõuge, <named-content xmlns:xlink="http://www.w3.org/1999/xlink" content-type="dwc:verbatimCoordinates" xlink:type="simple">57°44'N, 26°55'E</named-content>, reared from <tp:taxon-name><tp:taxon-name-part taxon-name-part-type="genus">Cortinarius</tp:taxon-name-part> <tp:taxon-name-part taxon-name-part-type="infraspecific-rank">subgenus</tp:taxon-name-part> <tp:taxon-name-part taxon-name-part-type="subgenus">Telamonia</tp:taxon-name-part></tp:taxon-name>, coll. 3.ix.2012, emerg. 21.ix.2012, S. Jürgenstein leg. (IZBE0200086, in alcohol, abdomen used for DNA sequence: SJ341); 1♂, Tartu county, Uniküla, <named-content xmlns:xlink="http://www.w3.org/1999/xlink" content-type="dwc:verbatimCoordinates" xlink:type="simple">58°16'N, 26°55'E</named-content>, reared from <italic><tp:taxon-name><tp:taxon-name-part taxon-name-part-type="genus">Cortinarius</tp:taxon-name-part> <tp:taxon-name-part taxon-name-part-type="species">dolabratus</tp:taxon-name-part></tp:taxon-name></italic>, coll. 2.x.2012, emerg. 2.xi.2012, S. Jürgenstein leg. (IZBE0200087, in alcohol, abdomen used for DNA sequence: SJ345); 1♂, Jõgeva county, Kõduküla, <named-content xmlns:xlink="http://www.w3.org/1999/xlink" content-type="dwc:verbatimCoordinates" xlink:type="simple">58°34'N, 26°31'E</named-content>, reared from <italic><tp:taxon-name><tp:taxon-name-part taxon-name-part-type="genus">Lactarius</tp:taxon-name-part> <tp:taxon-name-part taxon-name-part-type="species">deterrimus</tp:taxon-name-part></tp:taxon-name></italic>, coll. 15.ix.2012, emerg. 2.x.2012, S. Jürgenstein leg. (IZBE0200088, in alcohol, abdomen used for DNA sequence: SJ346); 1♂, Valga county, Miti, <named-content xmlns:xlink="http://www.w3.org/1999/xlink" content-type="dwc:verbatimCoordinates" xlink:type="simple">58°06'16,7"N, 26°22'28,9"E</named-content>, reared from <italic><tp:taxon-name><tp:taxon-name-part taxon-name-part-type="genus">Lactarius</tp:taxon-name-part> <tp:taxon-name-part taxon-name-part-type="species">rufus</tp:taxon-name-part></tp:taxon-name></italic>, coll. 14.ix.2011, emerg. 3.x.2011, S. Jürgenstein leg. (IZBE0200089, in alcohol with terminalia in glycerine); 1♂, Valga county, Soontaga, <named-content xmlns:xlink="http://www.w3.org/1999/xlink" content-type="dwc:verbatimCoordinates" xlink:type="simple">58°01'42,6"N, 26°04'29,3"E</named-content>, reared from <italic><tp:taxon-name><tp:taxon-name-part taxon-name-part-type="genus">Lactarius</tp:taxon-name-part> <tp:taxon-name-part taxon-name-part-type="species">rufus</tp:taxon-name-part></tp:taxon-name></italic>, coll. 16.ix.2011, emerg. 12.x.2011, S. Jürgenstein leg. (IZBE0200090, in alcohol); 1♂, Valga county, Soontaga, <named-content xmlns:xlink="http://www.w3.org/1999/xlink" content-type="dwc:verbatimCoordinates" xlink:type="simple">58°01'42,6"N, 26°04'29,3"E</named-content>, reared from <italic><tp:taxon-name><tp:taxon-name-part taxon-name-part-type="genus">Lactarius</tp:taxon-name-part> <tp:taxon-name-part taxon-name-part-type="species">rufus</tp:taxon-name-part></tp:taxon-name></italic>, coll. 16.ix.2011, emerg. 3.x.2011, S. Jürgenstein leg. (IZBE0200091, in alcohol); 1♂, Valga county, Soontaga, <named-content xmlns:xlink="http://www.w3.org/1999/xlink" content-type="dwc:verbatimCoordinates" xlink:type="simple">58°01'42,6"N, 26°04'29,3"E</named-content>, reared from <italic><tp:taxon-name><tp:taxon-name-part taxon-name-part-type="genus">Lactarius</tp:taxon-name-part> <tp:taxon-name-part taxon-name-part-type="species">rufus</tp:taxon-name-part></tp:taxon-name></italic>, coll. 16.ix.2011, emerg. 6.x.2011, S. Jürgenstein leg. (IZBE0200152, in alcohol); 1♂, Valga county, Soontaga, <named-content xmlns:xlink="http://www.w3.org/1999/xlink" content-type="dwc:verbatimCoordinates" xlink:type="simple">58°01'42,6"N, 26°04'29,3"E</named-content>, reared from <italic><tp:taxon-name><tp:taxon-name-part taxon-name-part-type="genus">Lactarius</tp:taxon-name-part> <tp:taxon-name-part taxon-name-part-type="species">camphoratus</tp:taxon-name-part></tp:taxon-name></italic>, coll. 16.ix.2011, emerg. 5.x.2011, S. Jürgenstein leg. (IZBE0200092, in alcohol); 1♂, Põlva county, Ihamaru, <named-content xmlns:xlink="http://www.w3.org/1999/xlink" content-type="dwc:verbatimCoordinates" xlink:type="simple">58°06'00,40"N, 26°55'55,45"E</named-content>, reared from <italic><tp:taxon-name><tp:taxon-name-part taxon-name-part-type="genus">Lactarius</tp:taxon-name-part> <tp:taxon-name-part taxon-name-part-type="species">rufus</tp:taxon-name-part></tp:taxon-name></italic>, coll. 18.ix.2011, emerg. 21.x.2011, S. Jürgenstein leg. (IZBE0200093, in alcohol); 1♂, Põlva county, Ihamaru, <named-content xmlns:xlink="http://www.w3.org/1999/xlink" content-type="dwc:verbatimCoordinates" xlink:type="simple">58°06'00,40"N, 26°55'55, 45"E</named-content>, reared from <italic><tp:taxon-name><tp:taxon-name-part taxon-name-part-type="genus">Rhodocollybia</tp:taxon-name-part> <tp:taxon-name-part taxon-name-part-type="species">butyracea</tp:taxon-name-part></tp:taxon-name></italic>, coll. 18.ix.2011, emerg. 5.x.2011, S. Jürgenstein leg. (IZBE0200094, in alcohol); 1♂, Jõgeva county, Kaiu, <named-content xmlns:xlink="http://www.w3.org/1999/xlink" content-type="dwc:verbatimCoordinates" xlink:type="simple">58°39'20,4’’ N, 26°52'43,2"E</named-content>, reared from <italic><tp:taxon-name><tp:taxon-name-part taxon-name-part-type="genus">Cortinarius</tp:taxon-name-part></tp:taxon-name></italic> sp., coll. 21.ix.2011, emerg. 17.x.2011, S. Jürgenstein leg. (IZBE0200095, in alcohol); 1♂, Jõgeva county, Kaiu, <named-content xmlns:xlink="http://www.w3.org/1999/xlink" content-type="dwc:verbatimCoordinates" xlink:type="simple">58°39'20,4"N, 26°52'43,2"E</named-content>, reared from <italic><tp:taxon-name><tp:taxon-name-part taxon-name-part-type="genus">Cortinarius</tp:taxon-name-part> <tp:taxon-name-part taxon-name-part-type="species">alborufescens</tp:taxon-name-part></tp:taxon-name></italic>, coll. 21.ix.2011, emerg. 5.x.2011, S. Jürgenstein leg. (IZBE0200096, in alcohol); 1♂, Valga county, Soontaga, <named-content xmlns:xlink="http://www.w3.org/1999/xlink" content-type="dwc:verbatimCoordinates" xlink:type="simple">58°01'42,6"N, 26°04'29,3"E</named-content>, reared from <italic><tp:taxon-name><tp:taxon-name-part taxon-name-part-type="genus">Lactarius</tp:taxon-name-part> <tp:taxon-name-part taxon-name-part-type="species">helvus</tp:taxon-name-part></tp:taxon-name></italic>, coll. 16.ix.2011, emerg. 6.x.2011, S. Jürgenstein leg. (IZBE0200097, in alcohol); 1♂, Jõgeva county, Kaiu, <named-content xmlns:xlink="http://www.w3.org/1999/xlink" content-type="dwc:verbatimCoordinates" xlink:type="simple">58°39'20,4"N, 26°52'43,2"E</named-content>, reared from <italic><tp:taxon-name><tp:taxon-name-part taxon-name-part-type="genus">Cortinarius</tp:taxon-name-part></tp:taxon-name></italic> sp., coll. 21.ix.2011, emerg. 12.x.2011, S. Jürgenstein leg. (IZBE0200098, in alcohol); 1♂, Valga county, Soontaga, <named-content xmlns:xlink="http://www.w3.org/1999/xlink" content-type="dwc:verbatimCoordinates" xlink:type="simple">58°01'42,6"N, 26°04'29,3"E</named-content>, reared from <italic><tp:taxon-name><tp:taxon-name-part taxon-name-part-type="genus">Lactarius</tp:taxon-name-part> <tp:taxon-name-part taxon-name-part-type="species">helvus</tp:taxon-name-part></tp:taxon-name></italic>, coll. 16.ix.2011, emerg. 12.x.2011, S. Jürgenstein leg. (IZBE0200099, in alcohol); 1♂, Valga county, Soontaga, <named-content xmlns:xlink="http://www.w3.org/1999/xlink" content-type="dwc:verbatimCoordinates" xlink:type="simple">58°01'42,6"N, 26°04'29,3"E</named-content>, reared from <italic><tp:taxon-name><tp:taxon-name-part taxon-name-part-type="genus">Lactarius</tp:taxon-name-part> <tp:taxon-name-part taxon-name-part-type="species">rufus</tp:taxon-name-part></tp:taxon-name></italic>, coll. 16.ix.2011, emerg. 10.x.2011, S. Jürgenstein leg. (IZBE0200101, in alcohol with terminalia in glycerine); 1♂, Valga county, Soontaga, <named-content xmlns:xlink="http://www.w3.org/1999/xlink" content-type="dwc:verbatimCoordinates" xlink:type="simple">58°01'42,6"N, 26°04'29,3"E</named-content>, reared from <italic><tp:taxon-name><tp:taxon-name-part taxon-name-part-type="genus">Lactarius</tp:taxon-name-part> <tp:taxon-name-part taxon-name-part-type="species">rufus</tp:taxon-name-part></tp:taxon-name></italic>, coll. 16.ix.2011, emerg. 6.x.2011, S. Jürgenstein leg. (IZBE0200102, in alcohol); 1♂, Valga county, Soontaga, <named-content xmlns:xlink="http://www.w3.org/1999/xlink" content-type="dwc:verbatimCoordinates" xlink:type="simple">58°01'42,6"N, 26°04'29,3"E</named-content>, reared from <italic><tp:taxon-name><tp:taxon-name-part taxon-name-part-type="genus">Lactarius</tp:taxon-name-part> <tp:taxon-name-part taxon-name-part-type="species">rufus</tp:taxon-name-part></tp:taxon-name></italic>, coll. 16.ix.2011, emerg. 12.x.2011, S. Jürgenstein leg. (IZBE0200103, in alcohol); 1♂, Võru county, Rõuge, <named-content xmlns:xlink="http://www.w3.org/1999/xlink" content-type="dwc:verbatimCoordinates" xlink:type="simple">57°44'N, 26°55'E</named-content>, reared from <italic><tp:taxon-name><tp:taxon-name-part taxon-name-part-type="genus">Cortinarius</tp:taxon-name-part> <tp:taxon-name-part taxon-name-part-type="species">alborufesens</tp:taxon-name-part></tp:taxon-name></italic>, coll. 3.ix.2012, emerg. 24.ix.2012, S. Jürgenstein leg. (IZBE0200104, in alcohol, abdomen used for DNA sequence: SJ344); 1♂, Lääne county, Haapsalu, <named-content xmlns:xlink="http://www.w3.org/1999/xlink" content-type="dwc:verbatimCoordinates" xlink:type="simple">58°57'N, 23°32'E</named-content>, reared from <italic><tp:taxon-name><tp:taxon-name-part taxon-name-part-type="genus">Cortinarius</tp:taxon-name-part> <tp:taxon-name-part taxon-name-part-type="species">cotoneus</tp:taxon-name-part></tp:taxon-name></italic>, coll. 25.ix.2012, emerg. 17.x.2012, S. Jürgenstein leg. (IZBE0200105, in alcohol with terminalia in glycerine, abdomen used for DNA sequence: SJ343); 1♂, Lääne county, Vormsi <named-content xmlns:xlink="http://www.w3.org/1999/xlink" content-type="dwc:verbatimCoordinates" xlink:type="simple">59°0'N, 23°15'E</named-content>, reared from <italic><tp:taxon-name><tp:taxon-name-part taxon-name-part-type="genus">Russula</tp:taxon-name-part> <tp:taxon-name-part taxon-name-part-type="species">vinosa</tp:taxon-name-part></tp:taxon-name></italic>, coll. 25.viii.1991, emerg. 7. ix.1991, O. Kurina leg. (IZBE0200106, pinned); 1♂, Pärnu county, Nigula NR, <named-content xmlns:xlink="http://www.w3.org/1999/xlink" content-type="dwc:verbatimCoordinates" xlink:type="simple">58°0'41"N, 24°40'60"E</named-content>, reared from <italic><tp:taxon-name><tp:taxon-name-part taxon-name-part-type="genus">Megacollybia</tp:taxon-name-part> <tp:taxon-name-part taxon-name-part-type="species">platyphylla</tp:taxon-name-part></tp:taxon-name></italic>, coll. 5.viii.1990, emerg. 17.viii.1990, O. Kurina leg. (IZBE0200107, pinned); 1♂, Valga county, Soontaga, <named-content xmlns:xlink="http://www.w3.org/1999/xlink" content-type="dwc:verbatimCoordinates" xlink:type="simple">58°01'42,6"N, 26°04'29,3"E</named-content>, reared from <italic><tp:taxon-name><tp:taxon-name-part taxon-name-part-type="genus">Lactarius</tp:taxon-name-part> <tp:taxon-name-part taxon-name-part-type="species">helvus</tp:taxon-name-part></tp:taxon-name></italic>, coll. 16.ix.2011, emerg. 12.x.2011, S. Jürgenstein leg. (IZBE0200108, in alcohol); 1♂, Põlva county, Ihamaru, <named-content xmlns:xlink="http://www.w3.org/1999/xlink" content-type="dwc:verbatimCoordinates" xlink:type="simple">58°06'00,40"N, 26°55'55,45"E</named-content>, reared from <italic><tp:taxon-name><tp:taxon-name-part taxon-name-part-type="genus">Lactarius</tp:taxon-name-part> <tp:taxon-name-part taxon-name-part-type="species">rufus</tp:taxon-name-part></tp:taxon-name></italic>, coll. 18.ix.2011, emerg. 17.x.2011, S. Jürgenstein leg. (IZBE0200109, in alcohol); 1♂, Valga county, Soontaga, <named-content xmlns:xlink="http://www.w3.org/1999/xlink" content-type="dwc:verbatimCoordinates" xlink:type="simple">58°01'42,6"N, 26°04'29,3"E</named-content>, reared from <italic><tp:taxon-name><tp:taxon-name-part taxon-name-part-type="genus">Lactarius</tp:taxon-name-part> <tp:taxon-name-part taxon-name-part-type="species">helvus</tp:taxon-name-part></tp:taxon-name></italic>, coll. 16.ix.2011, emerg. 5.x.2011, S. Jürgenstein leg. (IZBE0200033, in alcohol, abdomen used for DNA sequence: SJ147; published earlier by <xref ref-type="bibr" rid="B39">Põldmaa et al. 2015</xref>); 1♂, Põlva county, Ihamaru, <named-content xmlns:xlink="http://www.w3.org/1999/xlink" content-type="dwc:verbatimCoordinates" xlink:type="simple">58°06'00,40"N, 26°55'55, 45"E</named-content>, reared from <italic><tp:taxon-name><tp:taxon-name-part taxon-name-part-type="genus">Lactarius</tp:taxon-name-part> <tp:taxon-name-part taxon-name-part-type="species">camphoratus</tp:taxon-name-part></tp:taxon-name></italic>, coll. 18.ix.2011, emerg. 19.x.2011, S. Jürgenstein leg. (IZBE0200156, in alcohol, abdomen used for DNA sequence: SJ138); 1♂, Tartu county, Järvselja, <named-content xmlns:xlink="http://www.w3.org/1999/xlink" content-type="dwc:verbatimCoordinates" xlink:type="simple">58°17'45"N, 27°15'41,7"E</named-content>, reared from <italic><tp:taxon-name><tp:taxon-name-part taxon-name-part-type="genus">Cortinarius</tp:taxon-name-part> <tp:taxon-name-part taxon-name-part-type="species">brunneus</tp:taxon-name-part></tp:taxon-name></italic>, coll. 23.ix.2011, emerg. 10.x.2011, S. Jürgenstein leg. (IZBE0200157, in alcohol, abdomen used for DNA sequence: SJ148). <bold>SLOVAKIA</bold>. 1♂, NP Slovensky kras, Silickà Ladnica, <named-content xmlns:xlink="http://www.w3.org/1999/xlink" content-type="dwc:verbatimCoordinates" xlink:type="simple">48°33'00,0"N, 020°30'14,4"E</named-content>, 505m, 3.vi.2009, sweeping, O. Kurina leg. (IZBE0200111, in alcohol with terminalia in glycerine, abdomen used for DNA sequence: SJ318). <bold>GEORGIA</bold>. 1♂, Surami, <named-content xmlns:xlink="http://www.w3.org/1999/xlink" content-type="dwc:verbatimCoordinates" xlink:type="simple">42°01'34,2"N, 43°29'52,5"E</named-content>, 941m, 18.v.2012, sweeping, O. Kurina leg. (IZBE0200112, in alcohol with terminalia in glycerine, abdomen used for DNA sequence: SJ66); 1♂, Bakuriani, <named-content xmlns:xlink="http://www.w3.org/1999/xlink" content-type="dwc:verbatimCoordinates" xlink:type="simple">41°45'46,2"N, 43°30'16,7"E</named-content>, 1626m, 31.viii.2014, sweeping, O. Kurina leg. (IZBE0200242, slide mounted in Euparal); 1♂, same as earlier except 1.ix.2014 (IZBE0200243, in alcohol); 3♂♂, Bakuriani 1.2 km-W, <named-content xmlns:xlink="http://www.w3.org/1999/xlink" content-type="dwc:verbatimCoordinates" xlink:type="simple">41°44'13,0"N, 43°30'45,1"E</named-content>, 1741m, 1.ix.2014, sweeping, O. Kurina leg. (IZBE0200244–IZBE0200246, in alcohol).</p></tp:treatment-sec><tp:treatment-sec sec-type="Male terminalia"><title>Male terminalia.</title><p>Posterior margin of gonocoxite ventromedially with shallow convexity, and with abrupt and blunt projections laterally. Posterior impression with <!--PageBreak-->narrow base and well widened posterior part. Anterior impression with anteriorly evenly divergent narrow arms. Ventral branch of gonostylus with symmetrical semi-oval posterior process, which bears minute warts and few setae on ventral surface; spine 1 wide, sharply pointed; spine 2 similar or somewhat longer but more slender; spines 3 and 4 about twice as small, evenly tapering and with about equal distance between each other and spine 2. Ventral branch of gonostylus with 4–5 strong bristles deviating from other setosity laterally on ventral surface. Dorsal branch of gonostylus steeply tapering; lateral margin with deep concavity; proximal posterior process about twice as high as distal posterior process, both separated by deep concavity. Distal posterior process with apical small setula and with a basal strong seta deviating from other setosity; proximal posterior process apically rounded with 1–2 strong basal setae deviating from other setosity. Posterior margin proximally from medial bristle with 4–5 gradually diminishing bristles followed by 3–4 smaller setae; internal surface with a stronger seta next to the medial bristle. Basal angle clearly outlined, angular or somewhat rounded; basal margin with few setae. Ejaculatory apodeme with campanulate base and without rim. Aedeagus oval or cross shaped. Aedeagal guides extending over apical part of aedeagus; apically rounded and divided into two lamellae; with lateral impressions very small. Aedeagal apodemes laterally slightly angular or arched and pointed apically.</p></tp:treatment-sec><tp:treatment-sec sec-type="Intraspecific variation"><title>Intraspecific variation.</title><p>In some cases the lateral margin of the dorsal branch of the gonostylus is shallower, and the distal posterior process and the posterior margin of the dorsal branch of the gonostylus resemble those of <italic><tp:taxon-name><tp:taxon-name-part taxon-name-part-type="genus">Mycetophila</tp:taxon-name-part> <tp:taxon-name-part taxon-name-part-type="species">uninotata</tp:taxon-name-part></tp:taxon-name></italic>. The spine 2 on the ventral branch of the gonostylus compared to the spine 1 can be more prominent than described by <xref ref-type="bibr" rid="B32">Laštovka (1972)</xref>.</p></tp:treatment-sec><tp:treatment-sec sec-type="Hosts and distribution"><title>Hosts and distribution.</title><p>Known from many species of <tp:taxon-name><tp:taxon-name-part taxon-name-part-type="order">Agaricales</tp:taxon-name-part></tp:taxon-name> and <tp:taxon-name><tp:taxon-name-part taxon-name-part-type="order">Russulales</tp:taxon-name-part></tp:taxon-name> (<xref ref-type="bibr" rid="B21">Kurina 1991</xref>, <xref ref-type="bibr" rid="B54">Yakovlev 1994</xref>, <xref ref-type="bibr" rid="B7">Chandler 2010</xref>, <xref ref-type="bibr" rid="B44">Ševčík 2010</xref>). Our material from pine dominated boreal forests in Estonia indicates specialisation to <italic><tp:taxon-name><tp:taxon-name-part taxon-name-part-type="genus">Lactarius</tp:taxon-name-part></tp:taxon-name></italic> (<tp:taxon-name><tp:taxon-name-part taxon-name-part-type="order">Russulales</tp:taxon-name-part></tp:taxon-name>) and <italic><tp:taxon-name><tp:taxon-name-part taxon-name-part-type="genus">Cortinarius</tp:taxon-name-part></tp:taxon-name></italic> (<tp:taxon-name><tp:taxon-name-part taxon-name-part-type="order">Agaricales</tp:taxon-name-part></tp:taxon-name>). Widely distributed in Europe extending also to the Eastern Palaearctic, the Middle East and the Nearctic region (<xref ref-type="bibr" rid="B32">Laštovka 1972</xref>, <xref ref-type="bibr" rid="B8">Chandler 2013</xref>). The material from Georgia represents a new country record.</p></tp:treatment-sec><tp:treatment-sec><!--Section generated to contain objects referenced in tp:taxon-treatment.--><fig id="F1" position="float" orientation="portrait"><label>Figures 1–3.</label><caption><p><italic><tp:taxon-name><tp:taxon-name-part taxon-name-part-type="genus">Mycetophila</tp:taxon-name-part> <tp:taxon-name-part taxon-name-part-type="species">ichneumonea</tp:taxon-name-part></tp:taxon-name></italic> Say, 1823, a typical member of the <italic><tp:taxon-name><tp:taxon-name-part taxon-name-part-type="genus">Mycetophila</tp:taxon-name-part> <tp:taxon-name-part taxon-name-part-type="species">ruficollis</tp:taxon-name-part></tp:taxon-name></italic> group. <bold>1</bold> male habitus <bold>2</bold> head with maxillary palpi, closer view <bold>3</bold> male terminalia, closer view. Scale bar = 1 mm (<bold>1</bold>), 0.5 mm (<bold>2</bold>) and 0.2 mm (<bold>3</bold>). Abbreviations: plp = segments of maxillary palpus; gc = gonocoxite; gst d = dorsal branch of gonostylus; gst v = ventral branch of gonostylus.</p></caption><graphic xmlns:xlink="http://www.w3.org/1999/xlink" xlink:href="zookeys-508-015-g001.jpg" position="float" orientation="portrait" xlink:type="simple" id="oo_45102.jpg"/></fig><fig id="F4" position="float" orientation="portrait"><label>Figures 6–14.</label><caption><p>Dorsal branch of gonostylus. <bold>6</bold> <italic><tp:taxon-name><tp:taxon-name-part taxon-name-part-type="genus">Mycetophila</tp:taxon-name-part> <tp:taxon-name-part taxon-name-part-type="species">britannica</tp:taxon-name-part></tp:taxon-name></italic> <bold>7</bold> <italic><tp:taxon-name><tp:taxon-name-part taxon-name-part-type="genus">Mycetophila</tp:taxon-name-part> <tp:taxon-name-part taxon-name-part-type="species">idonea</tp:taxon-name-part></tp:taxon-name></italic> <bold>8</bold> <italic><tp:taxon-name><tp:taxon-name-part taxon-name-part-type="genus">Mycetophila</tp:taxon-name-part> <tp:taxon-name-part taxon-name-part-type="species">evanida</tp:taxon-name-part></tp:taxon-name></italic> <bold>9</bold> <italic><tp:taxon-name><tp:taxon-name-part taxon-name-part-type="genus">Mycetophila</tp:taxon-name-part> <tp:taxon-name-part taxon-name-part-type="species">ichneumonea</tp:taxon-name-part></tp:taxon-name></italic> <bold>10</bold> <italic><tp:taxon-name><tp:taxon-name-part taxon-name-part-type="genus">Mycetophila</tp:taxon-name-part> <tp:taxon-name-part taxon-name-part-type="species">ruficollis</tp:taxon-name-part></tp:taxon-name></italic> <bold>11</bold> <italic><tp:taxon-name><tp:taxon-name-part taxon-name-part-type="genus">Mycetophila</tp:taxon-name-part> <tp:taxon-name-part taxon-name-part-type="species">sepulta</tp:taxon-name-part></tp:taxon-name></italic> <bold>12</bold> <italic><tp:taxon-name><tp:taxon-name-part taxon-name-part-type="genus">Mycetophila</tp:taxon-name-part> <tp:taxon-name-part taxon-name-part-type="species">strobli</tp:taxon-name-part></tp:taxon-name></italic> <bold>13</bold> <italic><tp:taxon-name><tp:taxon-name-part taxon-name-part-type="genus">Mycetophila</tp:taxon-name-part> <tp:taxon-name-part taxon-name-part-type="species">suffusala</tp:taxon-name-part></tp:taxon-name></italic> <bold>14</bold> <italic><tp:taxon-name><tp:taxon-name-part taxon-name-part-type="genus">Mycetophila</tp:taxon-name-part> <tp:taxon-name-part taxon-name-part-type="species">uninotata</tp:taxon-name-part></tp:taxon-name></italic>. Scale bar = 0.1 mm. Abbreviations: ba = basal angle; bm = basal margin; lm = lateral margin; pm = posterior margin; mb = medial bristle; dpp= distal posterior process; ppp = proximal posterior process.</p></caption><graphic xmlns:xlink="http://www.w3.org/1999/xlink" xlink:href="zookeys-508-015-g004.jpg" position="float" orientation="portrait" xlink:type="simple" id="oo_45105.jpg"/></fig><fig id="F5" position="float" orientation="portrait"><label>Figures 15–20.</label><caption><p>Ventral branch of gonostylus, ventral view (<bold>15, 17, 19</bold>) and internal view (<bold>16, 18, 20</bold>). <bold>15, 16</bold> <italic><tp:taxon-name><tp:taxon-name-part taxon-name-part-type="genus">Mycetophila</tp:taxon-name-part> <tp:taxon-name-part taxon-name-part-type="species">britannica</tp:taxon-name-part></tp:taxon-name></italic> <bold>17, 18</bold> <italic><tp:taxon-name><tp:taxon-name-part taxon-name-part-type="genus">Mycetophila</tp:taxon-name-part> <tp:taxon-name-part taxon-name-part-type="species">idonea</tp:taxon-name-part></tp:taxon-name></italic> <bold>19, 20</bold> <italic><tp:taxon-name><tp:taxon-name-part taxon-name-part-type="genus">Mycetophila</tp:taxon-name-part> <tp:taxon-name-part taxon-name-part-type="species">ichneumonea</tp:taxon-name-part></tp:taxon-name></italic>. Scale bar = 0.05 mm. Abbreviations: pp = posterior process; sp = posterior spines on the ventral branch of gonostylus.</p></caption><graphic xmlns:xlink="http://www.w3.org/1999/xlink" xlink:href="zookeys-508-015-g005.jpg" position="float" orientation="portrait" xlink:type="simple" id="oo_45106.jpg"/></fig><fig id="F8" position="float" orientation="portrait"><label>Figures 33–38.</label><caption><p>Gonocoxites with aedeagal complex, dorsal view (<bold>33, 35, 37</bold>) and ventral view (<bold>34, 36, 38</bold>). <bold>33, 34</bold> <italic><tp:taxon-name><tp:taxon-name-part taxon-name-part-type="genus">Mycetophila</tp:taxon-name-part> <tp:taxon-name-part taxon-name-part-type="species">britannica</tp:taxon-name-part></tp:taxon-name></italic> <bold>35, 36</bold> <italic><tp:taxon-name><tp:taxon-name-part taxon-name-part-type="genus">Mycetophila</tp:taxon-name-part> <tp:taxon-name-part taxon-name-part-type="species">idonea</tp:taxon-name-part></tp:taxon-name></italic> <bold>37, 38</bold> <italic><tp:taxon-name><tp:taxon-name-part taxon-name-part-type="genus">Mycetophila</tp:taxon-name-part> <tp:taxon-name-part taxon-name-part-type="species">ichneumonea</tp:taxon-name-part></tp:taxon-name></italic>. Scale bar = 0.2 mm. Abbreviations: aed = aedeagus; aed ap = aedeagal apodeme; aed gd = aedeagal guide; aed gd li = lateral impression on the aedeagal guide; ej ap = ejaculatory apodeme; ej ap b = base of ejaculatory apodeme; ej tb r = rim of ejaculatory apodeme; gc = gonocoxite; gc ai = anterior impression of gonocoxite; gc pi = posterior impression of gonocoxite; gc pm = posterior margin of gonocoxite.</p></caption><graphic xmlns:xlink="http://www.w3.org/1999/xlink" xlink:href="zookeys-508-015-g008.jpg" position="float" orientation="portrait" xlink:type="simple" id="oo_45109.jpg"/></fig></tp:treatment-sec><ref-list><ref id="B39"><mixed-citation xmlns:xlink="http://www.w3.org/1999/xlink" xlink:type="simple"><person-group><name name-style="western"><surname>Põldmaa</surname><given-names>K</given-names></name><name name-style="western"><surname>Jürgenstein</surname><given-names>S</given-names></name><name name-style="western"><surname>Bahram</surname><given-names>M</given-names></name><name name-style="western"><surname>Teder</surname><given-names>T</given-names></name><name name-style="western"><surname>Kurina</surname><given-names>O</given-names></name></person-group> (<year>2015</year>) <article-title>Host diversity and trophic status as determinants of species richness and community composition of fungus gnats.</article-title> <source>Basic and Applied Ecology</source> <volume>16</volume>: <fpage>46</fpage>–<lpage>53</lpage>. doi: <ext-link ext-link-type="doi" xlink:href="10.1016/j.baae.2014.10.004" xlink:type="simple">10.1016/j.baae.2014.10.004</ext-link></mixed-citation></ref><ref id="B32"><mixed-citation xmlns:xlink="http://www.w3.org/1999/xlink" xlink:type="simple"><person-group><name name-style="western"><surname>Laštovka</surname><given-names>P</given-names></name></person-group> (<year>1972</year>) <article-title>Holarctic species of <italic><tp:taxon-name><tp:taxon-name-part taxon-name-part-type="genus">Mycetophila</tp:taxon-name-part> <tp:taxon-name-part taxon-name-part-type="species">ruficollis</tp:taxon-name-part></tp:taxon-name></italic>-group (<tp:taxon-name><tp:taxon-name-part taxon-name-part-type="order">Diptera</tp:taxon-name-part></tp:taxon-name>, <tp:taxon-name><tp:taxon-name-part taxon-name-part-type="family">Mycetophilidae</tp:taxon-name-part></tp:taxon-name>).</article-title> <source>Acta Entomologica Bohemoslovaca</source> <volume>69</volume>: <fpage>275</fpage>–<lpage>294</lpage>.</mixed-citation></ref><ref id="B21"><mixed-citation xmlns:xlink="http://www.w3.org/1999/xlink" xlink:type="simple"><person-group><name name-style="western"><surname>Kurina</surname><given-names>O</given-names></name></person-group> (<year>1991</year>) <article-title><tp:taxon-name><tp:taxon-name-part taxon-name-part-type="family">Mycetophilidae</tp:taxon-name-part></tp:taxon-name> (<tp:taxon-name><tp:taxon-name-part taxon-name-part-type="order">Diptera</tp:taxon-name-part></tp:taxon-name>) reared from macrofungi in Estonia. Proceedings of the Estonian Academy of Sciences.</article-title> <source>Biology</source> <volume>40</volume>: <fpage>89</fpage>–<lpage>90</lpage>.</mixed-citation></ref><ref id="B54"><mixed-citation xmlns:xlink="http://www.w3.org/1999/xlink" xlink:type="simple"><person-group><name name-style="western"><surname>Yakovlev</surname><given-names>EB</given-names></name></person-group> (<year>1994</year>) <source>Palearctic <tp:taxon-name><tp:taxon-name-part taxon-name-part-type="order">Diptera</tp:taxon-name-part></tp:taxon-name> associated with fungi and mycomycetes</source>. <publisher-name>Karelian Research Center, Russian Academy of Sciences, Forest Research Institute</publisher-name>, <publisher-loc>Petrozavodsk</publisher-loc>, <size units="page">127 pp</size>. <comment>[In Russian with English summary]</comment></mixed-citation></ref><ref id="B7"><mixed-citation xmlns:xlink="http://www.w3.org/1999/xlink" xlink:type="simple"><person-group><name name-style="western"><surname>Chandler</surname><given-names>P</given-names></name></person-group> (<year>2010</year>) <article-title>Associations with <tp:taxon-name><tp:taxon-name-part taxon-name-part-type="kingdom">Fungi</tp:taxon-name-part></tp:taxon-name>, <tp:taxon-name><tp:taxon-name-part taxon-name-part-type="phylum">Mycetozoa</tp:taxon-name-part></tp:taxon-name> and Plants.</article-title> In: <person-group><name name-style="western"><surname>Chandler</surname><given-names>P</given-names></name></person-group> (<role>Ed.</role>) <source>A Dipterist’s Handbook. The Amateur Entomologist</source>, <volume>Vol. 15</volume>. <publisher-name>Orpington</publisher-name>, <publisher-loc>Kent</publisher-loc>, <fpage>417</fpage>–<lpage>441</lpage>.</mixed-citation></ref><ref id="B44"><mixed-citation xmlns:xlink="http://www.w3.org/1999/xlink" xlink:type="simple"><person-group><name name-style="western"><surname>Ševčík</surname><given-names>J</given-names></name></person-group> (<year>2010</year>) <source>Czech and Slovak <tp:taxon-name><tp:taxon-name-part taxon-name-part-type="order">Diptera</tp:taxon-name-part></tp:taxon-name> associated with fungi.</source> <publisher-name>Slezské zemské muzeum</publisher-name>, <publisher-loc>Opava</publisher-loc>, <size units="page">112 pp</size>.</mixed-citation></ref><ref id="B8"><mixed-citation xmlns:xlink="http://www.w3.org/1999/xlink" xlink:type="simple"><person-group><name name-style="western"><surname>Chandler</surname><given-names>PJ</given-names></name></person-group> (<year>2013</year>) <article-title>Fauna Europaea: <tp:taxon-name><tp:taxon-name-part taxon-name-part-type="family">Mycetophilidae</tp:taxon-name-part></tp:taxon-name>.</article-title> In: <person-group><name name-style="western"><surname>Beuk</surname><given-names>P</given-names></name><name name-style="western"><surname>Pape</surname><given-names>T</given-names></name></person-group> (<role>Eds</role>) <source>Fauna Europaea: <tp:taxon-name><tp:taxon-name-part taxon-name-part-type="order">Diptera</tp:taxon-name-part></tp:taxon-name>, <tp:taxon-name><tp:taxon-name-part taxon-name-part-type="suborder">Nematocera</tp:taxon-name-part></tp:taxon-name></source>. <source>Fauna Europaea, version 2.6</source>. <ext-link ext-link-type="uri" xlink:href="http://www.faunaeur.org" xlink:type="simple">http://www.faunaeur.org</ext-link> [<date-in-citation content-type="access-date">accessed 10.iii.2015</date-in-citation>]</mixed-citation></ref></ref-list></tp:taxon-treatment>
