# Supplementary material for: The Mycetophila ruficollis Meigen (Diptera, Mycetophilidae) group in Europe: elucidating species delimitation with COI and ITS2 sequence data
Source: Zookeys. 2015 Jun 15;(508):15–51. doi: 10.3897/zookeys.508.9814 (PMC4492204; doi:10.3897/zookeys.508.9814)
Supplement: XML Treatment for Mycetophila idonea [file zookeys.508.9814-treatment4.xml]

<!DOCTYPE tp:taxon-treatment
  PUBLIC "-//TaxonX//DTD Taxonomic Treatment Publishing DTD v0 20100105//EN" "tax-treatment-NSO.dtd">
<tp:taxon-treatment xmlns:tp="http://www.plazi.org/taxpub"><tp:treatment-meta><kwd-group><label>Taxon classification</label><kwd><named-content content-type="kingdom">Animalia</named-content></kwd><kwd><named-content content-type="order">Diptera</named-content></kwd><kwd><named-content content-type="family">Mycetophilidae</named-content></kwd></kwd-group><mixed-citation publication-type="journal"><person-group><name><surname>Jürgenstein</surname><given-names>Siiri</given-names></name><name><surname>Kurina</surname><given-names>Olavi</given-names></name><name><surname>Põldmaa</surname><given-names>Kadri</given-names></name></person-group><article-title>The <italic><tp:taxon-name><tp:taxon-name-part taxon-name-part-type="genus">Mycetophila</tp:taxon-name-part> <tp:taxon-name-part taxon-name-part-type="species">ruficollis</tp:taxon-name-part></tp:taxon-name></italic> Meigen (<tp:taxon-name><tp:taxon-name-part taxon-name-part-type="order">Diptera</tp:taxon-name-part></tp:taxon-name>, <tp:taxon-name><tp:taxon-name-part taxon-name-part-type="family">Mycetophilidae</tp:taxon-name-part></tp:taxon-name>) group in Europe: elucidating species delimitation with COI and ITS2 sequence data</article-title><source>Zookeys</source><day>15</day><month>6</month><year>2015</year><volume>2015</volume><issue>508</issue><fpage>15</fpage><lpage>51</lpage><pub-id pub-id-type="doi">10.3897/zookeys.508.9814</pub-id></mixed-citation></tp:treatment-meta><tp:nomenclature><tp:taxon-name>
                        <tp:taxon-name-part taxon-name-part-type="genus">Mycetophila</tp:taxon-name-part>
                        <tp:taxon-name-part taxon-name-part-type="species">idonea</tp:taxon-name-part>
                    </tp:taxon-name><tp:taxon-authority>Laštovka, 1972</tp:taxon-authority><xref ref-type="fig" rid="F4">Figs 7</xref><xref ref-type="fig" rid="F5">, 17</xref><xref ref-type="fig" rid="F5">, 18</xref><xref ref-type="fig" rid="F8">, 35</xref><xref ref-type="fig" rid="F8">, 36</xref><!--PageBreak--><!--PageBreak--></tp:nomenclature><tp:treatment-sec sec-type="Material"><title>Material.</title><p><bold>ESTONIA.</bold> 1♂, Valga county, Soontaga, <named-content xmlns:xlink="http://www.w3.org/1999/xlink" content-type="dwc:verbatimCoordinates" xlink:type="simple">58°01'42,6"N, 26°04'29,3"E</named-content>, reared from <!--PageBreak--><italic><tp:taxon-name><tp:taxon-name-part taxon-name-part-type="genus">Amanita</tp:taxon-name-part> <tp:taxon-name-part taxon-name-part-type="species">citrina</tp:taxon-name-part></tp:taxon-name></italic>, coll. 17.ix.2013, emerg. 2.x.2013, S. Jürgenstein leg. (IZBE0200158, in alcohol with terminalia in glycerine, abdomen used for DNA sequence: SJ386). <bold>POLAND</bold>. 2♂♂, Białowieża 2 km SW, village Gródek, <named-content xmlns:xlink="http://www.w3.org/1999/xlink" content-type="dwc:verbatimCoordinates" xlink:type="simple">52°41'02,8"N, 23°49'33,1"E</named-content>, 17.viii.2007, sweeping, O. Kurina leg. (IZBE0200027, IZBE0200035, in alcohol with terminalia in glycerine, abdomen used for DNA sequence: SJ54, SJ56). <bold>SLOVAKIA</bold>. 1♂, Muranska planina, near Klak, <named-content xmlns:xlink="http://www.w3.org/1999/xlink" content-type="dwc:verbatimCoordinates" xlink:type="simple">48°46'53"N, 019°59'21,3"E</named-content>, 1211m, 28.v.2009, sweeping, O. Kurina leg. (IZBE0200047, in alcohol with terminalia in glycerine, abdomen used for DNA sequence: SJ317). <bold>GEORGIA</bold>. 1♂, Dgnali NE of Zhinvali, <named-content xmlns:xlink="http://www.w3.org/1999/xlink" content-type="dwc:verbatimCoordinates" xlink:type="simple">42°13'25,9"N, 44°40'12,1"E</named-content>, 914m, 15.v.2012, sweeping, O. Kurina leg. (IZBE0200055, in alcohol with terminalia in glycerine, abdomen used for DNA sequence: SJ69); 2♂♂, Marelisi SW of Surami, <named-content xmlns:xlink="http://www.w3.org/1999/xlink" content-type="dwc:verbatimCoordinates" xlink:type="simple">41°57'56,0"N, 43°17'20,7"E</named-content>, 412m, 19.v.2012, sweeping, O. Kurina leg. (IZBE0200056, IZBE0200057, in alcohol with terminalia in glycerine, abdomen used for DNA sequence: SJ72, SJ78); 1♂, Kintrishi NP, <named-content xmlns:xlink="http://www.w3.org/1999/xlink" content-type="dwc:verbatimCoordinates" xlink:type="simple">41°45'11,7"N, 041°58'38,4"E</named-content>, 453m, 21.v.2013, sweeping, O. Kurina leg. (IZBE0200058, in alcohol, abdomen used for DNA sequence: SJ327); 1♂, Kintrishi NP, <named-content xmlns:xlink="http://www.w3.org/1999/xlink" content-type="dwc:verbatimCoordinates" xlink:type="simple">41°45'11,7"N, 041°58'38,4"E</named-content>, 453m, 22.v.2013, sweeping, O. Kurina leg. (IZBE0200149, in alcohol, abdomen used for DNA sequence: SJ316); 1♂, Saguramo N of Tbilisi, <named-content xmlns:xlink="http://www.w3.org/1999/xlink" content-type="dwc:verbatimCoordinates" xlink:type="simple">41°53'04,3"N, 44°46'46,5"E</named-content>, 915m, 15.v.2012, sweeping, O. Kurina leg. (IZBE0200059, in alcohol with terminalia in glycerine, abdomen used for DNA sequence: SJ64); 1♂, same as earlier, (IZBE0200060, in alcohol with terminalia in glycerin); 1♂, Saguramo N of Tbilisi, <named-content xmlns:xlink="http://www.w3.org/1999/xlink" content-type="dwc:verbatimCoordinates" xlink:type="simple">41°53'08,0"N, 44°46'44,2"E</named-content>, 889m, 4.ix.2014, sweeping, O. Kurina leg. (IZBE0200237, slide mounted in Euparal); 1♂, Lagotekhi, <named-content xmlns:xlink="http://www.w3.org/1999/xlink" content-type="dwc:verbatimCoordinates" xlink:type="simple">41°49'N, 46°17'E</named-content>, 15.vi–25.vi.2014, Malaise trap, G. Japoshvili leg. (IZBE0200238, in alcohol with terminalia slide mounted in Euparal).</p></tp:treatment-sec><tp:treatment-sec sec-type="Male terminalia"><title>Male terminalia.</title><p>Posterior margin of gonocoxite with slight convexity ventromedially, and with abrupt and blunt projections laterally. Posterior impression with considerably narrow base and widened posterior part. Anterior impression with narrow, anteriorly evenly divergent arms. Ventral branch of gonostylus with posterior process wide and shallow (asymmetrical), with minute warts; spine 1 and spine 2 almost the same high; spine 1 slender, evenly tapering and sharply pointed; spine 2 thicker and blunt; spines 3 and 4 smaller, blunt, with about equal distance between each other and spine 2. Dorsal branch of gonostylus evenly tapering, lateral margin without concavity; distal posterior process about half as high as proximal posterior process, both separated by deep concavity. Distal posterior process bears apical and subapical setae, proximal posterior process bare and apically rounded. Posterior margin proximally from medial bristle with 3-4 gradually diminishing bristles; internal surface with one somewhat stronger seta next to the medial bristle; otherwise the setosity has no special arrangement. Basal angle slightly rounded, basal margin with few setae. Ejaculatory apodeme with concave base and narrow rim. Aedeagus widened apically and truncated. Aedeagal guides with well outlined, wide lateral impressions; apically widened and rounded covering edges of aedeagus. Aedeagal apodemes laterally angular.</p></tp:treatment-sec><tp:treatment-sec sec-type="Intraspecific variation"><title>Intraspecific variation.</title><p>In some specimens from Georgia and Poland the base of the ejaculatory apodeme is blunt, resembling that of <italic><tp:taxon-name><tp:taxon-name-part taxon-name-part-type="genus">Mycetophila</tp:taxon-name-part> <tp:taxon-name-part taxon-name-part-type="species">strobli</tp:taxon-name-part></tp:taxon-name></italic>. In a few cases the spine 2 on the ventral branch of the gonostylus is slender.</p></tp:treatment-sec><tp:treatment-sec sec-type="Hosts and distribution"><title>Hosts and distribution.</title><p><italic><tp:taxon-name><tp:taxon-name-part taxon-name-part-type="genus">Mycetophila</tp:taxon-name-part> <tp:taxon-name-part taxon-name-part-type="species">idonea</tp:taxon-name-part></tp:taxon-name></italic> has been reared from about 65 species of <tp:taxon-name><tp:taxon-name-part taxon-name-part-type="order">Agaricales</tp:taxon-name-part></tp:taxon-name> and <tp:taxon-name><tp:taxon-name-part taxon-name-part-type="order">Russulales</tp:taxon-name-part></tp:taxon-name> and also from <italic><tp:taxon-name><tp:taxon-name-part taxon-name-part-type="genus">Boletus</tp:taxon-name-part> <tp:taxon-name-part taxon-name-part-type="species">impolitus</tp:taxon-name-part></tp:taxon-name></italic> (Yakovlev, 1994). The species is widely recorded from Europe extending to the Middle East and Eastern Palaearctic (<xref ref-type="bibr" rid="B8">Chandler 2013</xref>). The species was erroneously reported as overwintering in Estonian caves by <xref ref-type="bibr" rid="B23">Kurina (1996)</xref>; after critical study, the material was found to belong to <italic><tp:taxon-name><tp:taxon-name-part taxon-name-part-type="genus">Mycetophila</tp:taxon-name-part> <tp:taxon-name-part taxon-name-part-type="species">uninotata</tp:taxon-name-part></tp:taxon-name></italic>. However, the occurrence in Estonia is confirmed by a new rearing record presented herein. The material from Georgia represents a new country record.</p><!--PageBreak--></tp:treatment-sec><tp:treatment-sec><!--Section generated to contain objects referenced in tp:taxon-treatment.--><fig id="F4" position="float" orientation="portrait"><label>Figures 6–14.</label><caption><p>Dorsal branch of gonostylus. <bold>6</bold> <italic><tp:taxon-name><tp:taxon-name-part taxon-name-part-type="genus">Mycetophila</tp:taxon-name-part> <tp:taxon-name-part taxon-name-part-type="species">britannica</tp:taxon-name-part></tp:taxon-name></italic> <bold>7</bold> <italic><tp:taxon-name><tp:taxon-name-part taxon-name-part-type="genus">Mycetophila</tp:taxon-name-part> <tp:taxon-name-part taxon-name-part-type="species">idonea</tp:taxon-name-part></tp:taxon-name></italic> <bold>8</bold> <italic><tp:taxon-name><tp:taxon-name-part taxon-name-part-type="genus">Mycetophila</tp:taxon-name-part> <tp:taxon-name-part taxon-name-part-type="species">evanida</tp:taxon-name-part></tp:taxon-name></italic> <bold>9</bold> <italic><tp:taxon-name><tp:taxon-name-part taxon-name-part-type="genus">Mycetophila</tp:taxon-name-part> <tp:taxon-name-part taxon-name-part-type="species">ichneumonea</tp:taxon-name-part></tp:taxon-name></italic> <bold>10</bold> <italic><tp:taxon-name><tp:taxon-name-part taxon-name-part-type="genus">Mycetophila</tp:taxon-name-part> <tp:taxon-name-part taxon-name-part-type="species">ruficollis</tp:taxon-name-part></tp:taxon-name></italic> <bold>11</bold> <italic><tp:taxon-name><tp:taxon-name-part taxon-name-part-type="genus">Mycetophila</tp:taxon-name-part> <tp:taxon-name-part taxon-name-part-type="species">sepulta</tp:taxon-name-part></tp:taxon-name></italic> <bold>12</bold> <italic><tp:taxon-name><tp:taxon-name-part taxon-name-part-type="genus">Mycetophila</tp:taxon-name-part> <tp:taxon-name-part taxon-name-part-type="species">strobli</tp:taxon-name-part></tp:taxon-name></italic> <bold>13</bold> <italic><tp:taxon-name><tp:taxon-name-part taxon-name-part-type="genus">Mycetophila</tp:taxon-name-part> <tp:taxon-name-part taxon-name-part-type="species">suffusala</tp:taxon-name-part></tp:taxon-name></italic> <bold>14</bold> <italic><tp:taxon-name><tp:taxon-name-part taxon-name-part-type="genus">Mycetophila</tp:taxon-name-part> <tp:taxon-name-part taxon-name-part-type="species">uninotata</tp:taxon-name-part></tp:taxon-name></italic>. Scale bar = 0.1 mm. Abbreviations: ba = basal angle; bm = basal margin; lm = lateral margin; pm = posterior margin; mb = medial bristle; dpp= distal posterior process; ppp = proximal posterior process.</p></caption><graphic xmlns:xlink="http://www.w3.org/1999/xlink" xlink:href="zookeys-508-015-g004.jpg" position="float" orientation="portrait" xlink:type="simple" id="oo_45105.jpg"/></fig><fig id="F5" position="float" orientation="portrait"><label>Figures 15–20.</label><caption><p>Ventral branch of gonostylus, ventral view (<bold>15, 17, 19</bold>) and internal view (<bold>16, 18, 20</bold>). <bold>15, 16</bold> <italic><tp:taxon-name><tp:taxon-name-part taxon-name-part-type="genus">Mycetophila</tp:taxon-name-part> <tp:taxon-name-part taxon-name-part-type="species">britannica</tp:taxon-name-part></tp:taxon-name></italic> <bold>17, 18</bold> <italic><tp:taxon-name><tp:taxon-name-part taxon-name-part-type="genus">Mycetophila</tp:taxon-name-part> <tp:taxon-name-part taxon-name-part-type="species">idonea</tp:taxon-name-part></tp:taxon-name></italic> <bold>19, 20</bold> <italic><tp:taxon-name><tp:taxon-name-part taxon-name-part-type="genus">Mycetophila</tp:taxon-name-part> <tp:taxon-name-part taxon-name-part-type="species">ichneumonea</tp:taxon-name-part></tp:taxon-name></italic>. Scale bar = 0.05 mm. Abbreviations: pp = posterior process; sp = posterior spines on the ventral branch of gonostylus.</p></caption><graphic xmlns:xlink="http://www.w3.org/1999/xlink" xlink:href="zookeys-508-015-g005.jpg" position="float" orientation="portrait" xlink:type="simple" id="oo_45106.jpg"/></fig><fig id="F8" position="float" orientation="portrait"><label>Figures 33–38.</label><caption><p>Gonocoxites with aedeagal complex, dorsal view (<bold>33, 35, 37</bold>) and ventral view (<bold>34, 36, 38</bold>). <bold>33, 34</bold> <italic><tp:taxon-name><tp:taxon-name-part taxon-name-part-type="genus">Mycetophila</tp:taxon-name-part> <tp:taxon-name-part taxon-name-part-type="species">britannica</tp:taxon-name-part></tp:taxon-name></italic> <bold>35, 36</bold> <italic><tp:taxon-name><tp:taxon-name-part taxon-name-part-type="genus">Mycetophila</tp:taxon-name-part> <tp:taxon-name-part taxon-name-part-type="species">idonea</tp:taxon-name-part></tp:taxon-name></italic> <bold>37, 38</bold> <italic><tp:taxon-name><tp:taxon-name-part taxon-name-part-type="genus">Mycetophila</tp:taxon-name-part> <tp:taxon-name-part taxon-name-part-type="species">ichneumonea</tp:taxon-name-part></tp:taxon-name></italic>. Scale bar = 0.2 mm. Abbreviations: aed = aedeagus; aed ap = aedeagal apodeme; aed gd = aedeagal guide; aed gd li = lateral impression on the aedeagal guide; ej ap = ejaculatory apodeme; ej ap b = base of ejaculatory apodeme; ej tb r = rim of ejaculatory apodeme; gc = gonocoxite; gc ai = anterior impression of gonocoxite; gc pi = posterior impression of gonocoxite; gc pm = posterior margin of gonocoxite.</p></caption><graphic xmlns:xlink="http://www.w3.org/1999/xlink" xlink:href="zookeys-508-015-g008.jpg" position="float" orientation="portrait" xlink:type="simple" id="oo_45109.jpg"/></fig></tp:treatment-sec><ref-list><ref id="B8"><mixed-citation xmlns:xlink="http://www.w3.org/1999/xlink" xlink:type="simple"><person-group><name name-style="western"><surname>Chandler</surname><given-names>PJ</given-names></name></person-group> (<year>2013</year>) <article-title>Fauna Europaea: <tp:taxon-name><tp:taxon-name-part taxon-name-part-type="family">Mycetophilidae</tp:taxon-name-part></tp:taxon-name>.</article-title> In: <person-group><name name-style="western"><surname>Beuk</surname><given-names>P</given-names></name><name name-style="western"><surname>Pape</surname><given-names>T</given-names></name></person-group> (<role>Eds</role>) <source>Fauna Europaea: <tp:taxon-name><tp:taxon-name-part taxon-name-part-type="order">Diptera</tp:taxon-name-part></tp:taxon-name>, <tp:taxon-name><tp:taxon-name-part taxon-name-part-type="suborder">Nematocera</tp:taxon-name-part></tp:taxon-name></source>. <source>Fauna Europaea, version 2.6</source>. <ext-link ext-link-type="uri" xlink:href="http://www.faunaeur.org" xlink:type="simple">http://www.faunaeur.org</ext-link> [<date-in-citation content-type="access-date">accessed 10.iii.2015</date-in-citation>]</mixed-citation></ref><ref id="B23"><mixed-citation xmlns:xlink="http://www.w3.org/1999/xlink" xlink:type="simple"><person-group><name name-style="western"><surname>Kurina</surname><given-names>O</given-names></name></person-group> (<year>1996</year>) <article-title>Hibernation of fungus gnats (<tp:taxon-name><tp:taxon-name-part taxon-name-part-type="order">Diptera</tp:taxon-name-part></tp:taxon-name>, <tp:taxon-name><tp:taxon-name-part taxon-name-part-type="family">Mycetophilidae</tp:taxon-name-part></tp:taxon-name>) in Estonian caves.</article-title> <source>Studia Dipterologica</source> <volume>3</volume>: <fpage>221</fpage>–<lpage>229</lpage>.</mixed-citation></ref></ref-list></tp:taxon-treatment>
