# Supplementary material for: The Mycetophila ruficollis Meigen (Diptera, Mycetophilidae) group in Europe: elucidating species delimitation with COI and ITS2 sequence data
Source: Zookeys. 2015 Jun 15;(508):15–51. doi: 10.3897/zookeys.508.9814 (PMC4492204; doi:10.3897/zookeys.508.9814)
Supplement: XML Treatment for Mycetophila ruficollis [file zookeys.508.9814-treatment5.xml]

<!DOCTYPE tp:taxon-treatment
  PUBLIC "-//TaxonX//DTD Taxonomic Treatment Publishing DTD v0 20100105//EN" "tax-treatment-NSO.dtd">
<tp:taxon-treatment xmlns:tp="http://www.plazi.org/taxpub"><tp:treatment-meta><kwd-group><label>Taxon classification</label><kwd><named-content content-type="kingdom">Animalia</named-content></kwd><kwd><named-content content-type="order">Diptera</named-content></kwd><kwd><named-content content-type="family">Mycetophilidae</named-content></kwd></kwd-group><mixed-citation publication-type="journal"><person-group><name><surname>Jürgenstein</surname><given-names>Siiri</given-names></name><name><surname>Kurina</surname><given-names>Olavi</given-names></name><name><surname>Põldmaa</surname><given-names>Kadri</given-names></name></person-group><article-title>The <italic><tp:taxon-name><tp:taxon-name-part taxon-name-part-type="genus">Mycetophila</tp:taxon-name-part> <tp:taxon-name-part taxon-name-part-type="species">ruficollis</tp:taxon-name-part></tp:taxon-name></italic> Meigen (<tp:taxon-name><tp:taxon-name-part taxon-name-part-type="order">Diptera</tp:taxon-name-part></tp:taxon-name>, <tp:taxon-name><tp:taxon-name-part taxon-name-part-type="family">Mycetophilidae</tp:taxon-name-part></tp:taxon-name>) group in Europe: elucidating species delimitation with COI and ITS2 sequence data</article-title><source>Zookeys</source><day>15</day><month>6</month><year>2015</year><volume>2015</volume><issue>508</issue><fpage>15</fpage><lpage>51</lpage><pub-id pub-id-type="doi">10.3897/zookeys.508.9814</pub-id></mixed-citation></tp:treatment-meta><tp:nomenclature><tp:taxon-name>
                        <tp:taxon-name-part taxon-name-part-type="genus">Mycetophila</tp:taxon-name-part>
                        <tp:taxon-name-part taxon-name-part-type="species">ruficollis</tp:taxon-name-part>
                    </tp:taxon-name><tp:taxon-authority>Meigen, 1818</tp:taxon-authority><xref ref-type="fig" rid="F4">Figs 10</xref><xref ref-type="fig" rid="F6">, 23</xref><xref ref-type="fig" rid="F6">, 24</xref><xref ref-type="fig" rid="F9">, 41</xref><xref ref-type="fig" rid="F9">, 42</xref></tp:nomenclature><tp:treatment-sec sec-type="Material"><title>Material.</title><p><bold>POLAND</bold>. 1♂, Białowieża 2 km SW, Gródek, <named-content xmlns:xlink="http://www.w3.org/1999/xlink" content-type="dwc:verbatimCoordinates" xlink:type="simple">52°41'02,8"N, 23°49'33,1"E</named-content>, 17.viii.2007, sweeping, O. Kurina leg. (IZBE0200119, in alcohol with terminalia in glycerine, abdomen used for DNA sequence: SJ55). <bold>ESTONIA</bold>. 1♂, Tartu county, Maiorg near Annikoru, <named-content xmlns:xlink="http://www.w3.org/1999/xlink" content-type="dwc:verbatimCoordinates" xlink:type="simple">58°16'41,6"N, 26°20'03,6"E</named-content>, 17.ix.–2.x.2008, Malaise trap, O. Kurina leg. (IZBE0200120, in alcohol with terminalia in glycerine, abdomen used for DNA sequence: SJ229); 1♂, Jõgeva county, Pataste, <named-content xmlns:xlink="http://www.w3.org/1999/xlink" content-type="dwc:verbatimCoordinates" xlink:type="simple">58°34'52,2"N, 26°46'42,3"E</named-content>, 18.x–30.x.2008, Malaise trap, J. Elts leg. (IZBE0200121, in alcohol with terminalia in glycerine, abdomen used for DNA sequence: SJ268); 1♂, Lääne county, Oonga, <named-content xmlns:xlink="http://www.w3.org/1999/xlink" content-type="dwc:verbatimCoordinates" xlink:type="simple">58°0'41"N, 24°40'60"E</named-content>, reared from <italic><tp:taxon-name><tp:taxon-name-part taxon-name-part-type="genus">Armillaria</tp:taxon-name-part> <tp:taxon-name-part taxon-name-part-type="species">mellea</tp:taxon-name-part></tp:taxon-name></italic>, coll. 8.ix.1994, emerg. 21.ix.1994, O. Kurina leg. (IZBE0200123, pinned); 1♂, Saare county, Abruka, <named-content xmlns:xlink="http://www.w3.org/1999/xlink" content-type="dwc:verbatimCoordinates" xlink:type="simple">58°9'50"N, 22°30'14"E</named-content>, reared from <italic><tp:taxon-name><tp:taxon-name-part taxon-name-part-type="genus">Megacollybia</tp:taxon-name-part> <tp:taxon-name-part taxon-name-part-type="species">platyphylla</tp:taxon-name-part></tp:taxon-name></italic>, coll. 11.ix.1991, emerg. 27.ix.1991, O. Kurina leg. (IZBE0200124, pinned); 1♂, Tartu county, Järvselja, <named-content xmlns:xlink="http://www.w3.org/1999/xlink" content-type="dwc:verbatimCoordinates" xlink:type="simple">58°17'45"N, 27°15'41,7"E</named-content>, reared from <italic><tp:taxon-name><tp:taxon-name-part taxon-name-part-type="genus">Pholiota</tp:taxon-name-part> <tp:taxon-name-part taxon-name-part-type="species">aurivella</tp:taxon-name-part></tp:taxon-name></italic>, coll. 4.ix.1989, emerg. 25.ix.1989, O. Kurina leg. (IZBE0200125, pinned); 1♂, Tartu county, Järvselja, <named-content xmlns:xlink="http://www.w3.org/1999/xlink" content-type="dwc:verbatimCoordinates" xlink:type="simple">58°17'45"N, 27°15'41,7"E</named-content>, reared from <italic><tp:taxon-name><tp:taxon-name-part taxon-name-part-type="genus">Entoloma</tp:taxon-name-part></tp:taxon-name></italic> sp., coll. 27.viii.1989, emerg. 11.ix.1989, O. Kurina leg. (IZBE0200126, pinned); 1♂, Jõgeva county, Kõduküla, <named-content xmlns:xlink="http://www.w3.org/1999/xlink" content-type="dwc:verbatimCoordinates" xlink:type="simple">58°34'N, 26°31'E</named-content>, reared from <italic><tp:taxon-name><tp:taxon-name-part taxon-name-part-type="genus">Rhodocollybia</tp:taxon-name-part> <tp:taxon-name-part taxon-name-part-type="species">butyracea</tp:taxon-name-part></tp:taxon-name></italic>, coll. 15.ix.2012, emerg. 2.x.2012, S. Jürgenstein leg. (IZBE0200127, in alcohol, abdomen used for DNA sequence: SJ339); 1♂, Saare county, Abruka, <named-content xmlns:xlink="http://www.w3.org/1999/xlink" content-type="dwc:verbatimCoordinates" xlink:type="simple">58°9'50"N, 22°30'14"E</named-content>, 21.ix.2013 reared from <italic><tp:taxon-name><tp:taxon-name-part taxon-name-part-type="genus">Armillaria</tp:taxon-name-part> <tp:taxon-name-part taxon-name-part-type="species">borealis</tp:taxon-name-part></tp:taxon-name></italic>, coll. 21.ix.2013, emerg. 4.x.2013, O. Kurina leg. (IZBE0200128, in alcohol with terminalia in glycerine, abdomen used for DNA sequence: SJ382). <bold>GEORGIA</bold>. 1♂, Lagotekhi, <named-content xmlns:xlink="http://www.w3.org/1999/xlink" content-type="dwc:verbatimCoordinates" xlink:type="simple">41°49'N, 46°17'E</named-content>, 15.vi–25.vi.2014, Malaise trap, G. Japoshvili leg. (IZBE0200247, in alcohol).</p></tp:treatment-sec><tp:treatment-sec sec-type="Male terminalia"><title>Male terminalia.</title><p>Posterior margin of gonocoxite undulate or slightly concave ventromedially, and with abrupt and blunt projections laterally. Posterior impression wide and uncompressed. Anterior impression with wide arms which are abruptly divergent anteriorly. Ventral branch of gonostylus with short and semicircular posterior process, with minute warts; ventral surface with long and slender bristles deviating from other setosity; spine 1 slender, sharply pointed, about half as wide as spine 2; spine 2 blunt, about half as high as spine 1; spines 3 and 4 smaller, sharply pointed, close to each other. Dorsal branch of gonostylus abruptly narrowed beyond the medial bristle. Posterior margin proximally from medial bristle with 7–9 gradually diminishing bristles; internal surface with a stronger seta next to the medial bristle. Lateral margin without concavity, almost straight. Basal angle slightly rounded, basal margin with few setae. Distal posterior process very shallow, almost unnoticeable; proximal posterior process high and massive, apically rounded. Distal posterior process with setae, proximal posterior process apically bare. Dorsal surface with a distinct band of setae from base of posterior processes to basal angle. Ejaculatory apodeme proximally narrows, with campanulate base and narrow rim. Aedeagal guides wide, apically widened and rounded, not extending beyond aedeagus distally; lateral impressions wide. Aedeagal apodemes laterally angular.</p></tp:treatment-sec><tp:treatment-sec sec-type="Intraspecific variation"><title>Intraspecific variation.</title><p>The combination of wide 4<sup>th</sup> and considerably short 5<sup>th</sup> palpal segments, the ventroapical margin of the gonocoxite without any medial projections and the apically abruptly narrowed dorsal branch of the gonostylus are unique among European species of the group.</p></tp:treatment-sec><tp:treatment-sec sec-type="Hosts and distribution"><title>Hosts and distribution.</title><p><italic><tp:taxon-name><tp:taxon-name-part taxon-name-part-type="genus">Mycetophila</tp:taxon-name-part> <tp:taxon-name-part taxon-name-part-type="species">ruficollis</tp:taxon-name-part></tp:taxon-name></italic> is reared from 35 species of macrofungi (<xref ref-type="bibr" rid="B54">Yakovlev 1994</xref>). However, some of the rearing records in the literature may possibly refer to entire group: e.g. records from <italic><tp:taxon-name><tp:taxon-name-part taxon-name-part-type="genus">Lactarius</tp:taxon-name-part></tp:taxon-name></italic> and <italic><tp:taxon-name><tp:taxon-name-part taxon-name-part-type="genus">Russul</tp:taxon-name-part></tp:taxon-name></italic> a by <xref ref-type="bibr" rid="B40">Ribeiro (1990)</xref> and some records in <xref ref-type="bibr" rid="B54">Yakovlev (1994)</xref>. Our records reveal saprotrophic members of the <tp:taxon-name><tp:taxon-name-part taxon-name-part-type="order">Agaricales</tp:taxon-name-part></tp:taxon-name> as the host of this species. The species is widely distributed in Europe (<xref ref-type="bibr" rid="B8">Chandler 2013</xref>, <xref ref-type="bibr" rid="B17">Jakovlev 2014</xref>, <xref ref-type="bibr" rid="B20">Kjærandsen 2012</xref>) extending also to the Middle East and Eastern Palaearctic (<xref ref-type="bibr" rid="B8">Chandler 2013</xref>). The material from Georgia represents a new country record.</p></tp:treatment-sec><tp:treatment-sec><!--Section generated to contain objects referenced in tp:taxon-treatment.--><fig id="F4" position="float" orientation="portrait"><label>Figures 6–14.</label><caption><p>Dorsal branch of gonostylus. <bold>6</bold> <italic><tp:taxon-name><tp:taxon-name-part taxon-name-part-type="genus">Mycetophila</tp:taxon-name-part> <tp:taxon-name-part taxon-name-part-type="species">britannica</tp:taxon-name-part></tp:taxon-name></italic> <bold>7</bold> <italic><tp:taxon-name><tp:taxon-name-part taxon-name-part-type="genus">Mycetophila</tp:taxon-name-part> <tp:taxon-name-part taxon-name-part-type="species">idonea</tp:taxon-name-part></tp:taxon-name></italic> <bold>8</bold> <italic><tp:taxon-name><tp:taxon-name-part taxon-name-part-type="genus">Mycetophila</tp:taxon-name-part> <tp:taxon-name-part taxon-name-part-type="species">evanida</tp:taxon-name-part></tp:taxon-name></italic> <bold>9</bold> <italic><tp:taxon-name><tp:taxon-name-part taxon-name-part-type="genus">Mycetophila</tp:taxon-name-part> <tp:taxon-name-part taxon-name-part-type="species">ichneumonea</tp:taxon-name-part></tp:taxon-name></italic> <bold>10</bold> <italic><tp:taxon-name><tp:taxon-name-part taxon-name-part-type="genus">Mycetophila</tp:taxon-name-part> <tp:taxon-name-part taxon-name-part-type="species">ruficollis</tp:taxon-name-part></tp:taxon-name></italic> <bold>11</bold> <italic><tp:taxon-name><tp:taxon-name-part taxon-name-part-type="genus">Mycetophila</tp:taxon-name-part> <tp:taxon-name-part taxon-name-part-type="species">sepulta</tp:taxon-name-part></tp:taxon-name></italic> <bold>12</bold> <italic><tp:taxon-name><tp:taxon-name-part taxon-name-part-type="genus">Mycetophila</tp:taxon-name-part> <tp:taxon-name-part taxon-name-part-type="species">strobli</tp:taxon-name-part></tp:taxon-name></italic> <bold>13</bold> <italic><tp:taxon-name><tp:taxon-name-part taxon-name-part-type="genus">Mycetophila</tp:taxon-name-part> <tp:taxon-name-part taxon-name-part-type="species">suffusala</tp:taxon-name-part></tp:taxon-name></italic> <bold>14</bold> <italic><tp:taxon-name><tp:taxon-name-part taxon-name-part-type="genus">Mycetophila</tp:taxon-name-part> <tp:taxon-name-part taxon-name-part-type="species">uninotata</tp:taxon-name-part></tp:taxon-name></italic>. Scale bar = 0.1 mm. Abbreviations: ba = basal angle; bm = basal margin; lm = lateral margin; pm = posterior margin; mb = medial bristle; dpp= distal posterior process; ppp = proximal posterior process.</p></caption><graphic xmlns:xlink="http://www.w3.org/1999/xlink" xlink:href="zookeys-508-015-g004.jpg" position="float" orientation="portrait" xlink:type="simple" id="oo_45105.jpg"/></fig><fig id="F6" position="float" orientation="portrait"><label>Figures 21–26.</label><caption><p>Ventral branch of gonostylus, ventral view (<bold>21, 23, 25</bold>) and internal view (<bold>22, 24, 26</bold>). <bold>21, 22</bold> <italic><tp:taxon-name><tp:taxon-name-part taxon-name-part-type="genus">Mycetophila</tp:taxon-name-part> <tp:taxon-name-part taxon-name-part-type="species">evanida</tp:taxon-name-part></tp:taxon-name></italic> <bold>23, 24</bold> <italic><tp:taxon-name><tp:taxon-name-part taxon-name-part-type="genus">Mycetophila</tp:taxon-name-part> <tp:taxon-name-part taxon-name-part-type="species">ruficollis</tp:taxon-name-part></tp:taxon-name></italic> <bold>25, 26</bold> <italic><tp:taxon-name><tp:taxon-name-part taxon-name-part-type="genus">Mycetophila</tp:taxon-name-part> <tp:taxon-name-part taxon-name-part-type="species">sepulta</tp:taxon-name-part></tp:taxon-name></italic>. Scale bar = 0.05 mm.</p></caption><graphic xmlns:xlink="http://www.w3.org/1999/xlink" xlink:href="zookeys-508-015-g006.jpg" position="float" orientation="portrait" xlink:type="simple" id="oo_45107.jpg"/></fig><fig id="F9" position="float" orientation="portrait"><label>Figures 39–44.</label><caption><p>Gonocoxites with/and aedeagal complex, dorsal view (<bold>39, 41, 43</bold>) and ventral view (<bold>40, 42, 44</bold>). <bold>39, 40</bold> <italic><tp:taxon-name><tp:taxon-name-part taxon-name-part-type="genus">Mycetophila</tp:taxon-name-part> <tp:taxon-name-part taxon-name-part-type="species">evanida</tp:taxon-name-part></tp:taxon-name></italic> <bold>41, 42</bold> <italic><tp:taxon-name><tp:taxon-name-part taxon-name-part-type="genus">Mycetophila</tp:taxon-name-part> <tp:taxon-name-part taxon-name-part-type="species">ruficollis</tp:taxon-name-part></tp:taxon-name></italic> <bold>43, 44</bold> <italic><tp:taxon-name><tp:taxon-name-part taxon-name-part-type="genus">Mycetophila</tp:taxon-name-part> <tp:taxon-name-part taxon-name-part-type="species">sepulta</tp:taxon-name-part></tp:taxon-name></italic>. Scale bar = 0.2 mm.</p></caption><graphic xmlns:xlink="http://www.w3.org/1999/xlink" xlink:href="zookeys-508-015-g009.jpg" position="float" orientation="portrait" xlink:type="simple" id="oo_45110.jpg"/></fig></tp:treatment-sec><ref-list><ref id="B54"><mixed-citation xmlns:xlink="http://www.w3.org/1999/xlink" xlink:type="simple"><person-group><name name-style="western"><surname>Yakovlev</surname><given-names>EB</given-names></name></person-group> (<year>1994</year>) <source>Palearctic <tp:taxon-name><tp:taxon-name-part taxon-name-part-type="order">Diptera</tp:taxon-name-part></tp:taxon-name> associated with fungi and mycomycetes</source>. <publisher-name>Karelian Research Center, Russian Academy of Sciences, Forest Research Institute</publisher-name>, <publisher-loc>Petrozavodsk</publisher-loc>, <size units="page">127 pp</size>. <comment>[In Russian with English summary]</comment></mixed-citation></ref><ref id="B40"><mixed-citation xmlns:xlink="http://www.w3.org/1999/xlink" xlink:type="simple"><person-group><name name-style="western"><surname>Ribeiro</surname><given-names>E</given-names></name></person-group> (<year>1990</year>) <article-title>Contribution to the study of fungus-gnats (<tp:taxon-name><tp:taxon-name-part taxon-name-part-type="order">Diptera</tp:taxon-name-part></tp:taxon-name>: <tp:taxon-name><tp:taxon-name-part taxon-name-part-type="superfamily">Mycetophiloidea</tp:taxon-name-part></tp:taxon-name>) of Portugal. II – seven new records.</article-title> <source>Boletim da Sociedade Portuguesa de Entomologia</source> <volume>118</volume>: <fpage>173</fpage>–<lpage>194</lpage>.</mixed-citation></ref><ref id="B8"><mixed-citation xmlns:xlink="http://www.w3.org/1999/xlink" xlink:type="simple"><person-group><name name-style="western"><surname>Chandler</surname><given-names>PJ</given-names></name></person-group> (<year>2013</year>) <article-title>Fauna Europaea: <tp:taxon-name><tp:taxon-name-part taxon-name-part-type="family">Mycetophilidae</tp:taxon-name-part></tp:taxon-name>.</article-title> In: <person-group><name name-style="western"><surname>Beuk</surname><given-names>P</given-names></name><name name-style="western"><surname>Pape</surname><given-names>T</given-names></name></person-group> (<role>Eds</role>) <source>Fauna Europaea: <tp:taxon-name><tp:taxon-name-part taxon-name-part-type="order">Diptera</tp:taxon-name-part></tp:taxon-name>, <tp:taxon-name><tp:taxon-name-part taxon-name-part-type="suborder">Nematocera</tp:taxon-name-part></tp:taxon-name></source>. <source>Fauna Europaea, version 2.6</source>. <ext-link ext-link-type="uri" xlink:href="http://www.faunaeur.org" xlink:type="simple">http://www.faunaeur.org</ext-link> [<date-in-citation content-type="access-date">accessed 10.iii.2015</date-in-citation>]</mixed-citation></ref><ref id="B17"><mixed-citation xmlns:xlink="http://www.w3.org/1999/xlink" xlink:type="simple"><person-group><name name-style="western"><surname>Jakovlev</surname><given-names>J</given-names></name></person-group> (<year>2014</year>) <article-title>Checklist of the fungus gnats of Finland: <tp:taxon-name><tp:taxon-name-part taxon-name-part-type="family">Bolitophilidae</tp:taxon-name-part></tp:taxon-name>, <tp:taxon-name><tp:taxon-name-part taxon-name-part-type="family">Diadocidiidae</tp:taxon-name-part></tp:taxon-name>, <tp:taxon-name><tp:taxon-name-part taxon-name-part-type="family">Ditomyiidae</tp:taxon-name-part></tp:taxon-name>, <tp:taxon-name><tp:taxon-name-part taxon-name-part-type="family">Keroplatidae</tp:taxon-name-part></tp:taxon-name> and <tp:taxon-name><tp:taxon-name-part taxon-name-part-type="family">Mycetophilidae</tp:taxon-name-part></tp:taxon-name> (<tp:taxon-name><tp:taxon-name-part taxon-name-part-type="order">Diptera</tp:taxon-name-part></tp:taxon-name>).</article-title> <source>ZooKeys</source> <volume>441</volume>: <fpage>119</fpage>–<lpage>149</lpage>. doi: <ext-link ext-link-type="doi" xlink:href="10.3897/zookeys.441.7646" xlink:type="simple">10.3897/zookeys.441.7646</ext-link></mixed-citation></ref><ref id="B20"><mixed-citation xmlns:xlink="http://www.w3.org/1999/xlink" xlink:type="simple"><person-group><name name-style="western"><surname>Kjærandsen</surname><given-names>J</given-names></name></person-group> (<year>2012</year>) <source>Checklist of Nordic fungus gnats (<tp:taxon-name><tp:taxon-name-part taxon-name-part-type="order">Diptera</tp:taxon-name-part></tp:taxon-name>: <tp:taxon-name><tp:taxon-name-part taxon-name-part-type="family">Bolitophilidae</tp:taxon-name-part></tp:taxon-name>, <tp:taxon-name><tp:taxon-name-part taxon-name-part-type="family">Diadocidiidae</tp:taxon-name-part></tp:taxon-name>, <tp:taxon-name><tp:taxon-name-part taxon-name-part-type="family">Ditomyiidae</tp:taxon-name-part></tp:taxon-name>, <tp:taxon-name><tp:taxon-name-part taxon-name-part-type="family">Keroplatidae</tp:taxon-name-part></tp:taxon-name>, <tp:taxon-name><tp:taxon-name-part taxon-name-part-type="family">Mycetophilidae</tp:taxon-name-part></tp:taxon-name> and <italic><tp:taxon-name><tp:taxon-name-part taxon-name-part-type="genus">Sciarosoma</tp:taxon-name-part></tp:taxon-name></italic>). 1.0</source>. <ext-link ext-link-type="uri" xlink:href="http://sciaroidea.info/node/48341" xlink:type="simple">http://sciaroidea.info/node/48341</ext-link> [<date-in-citation content-type="update-date">Updated 14.02.2014</date-in-citation>]</mixed-citation></ref></ref-list></tp:taxon-treatment>
