# Supplementary material for: The Mycetophila ruficollis Meigen (Diptera, Mycetophilidae) group in Europe: elucidating species delimitation with COI and ITS2 sequence data
Source: Zookeys. 2015 Jun 15;(508):15–51. doi: 10.3897/zookeys.508.9814 (PMC4492204; doi:10.3897/zookeys.508.9814)
Supplement: XML Treatment for Mycetophila strobli [file zookeys.508.9814-treatment7.xml]

<!DOCTYPE tp:taxon-treatment
  PUBLIC "-//TaxonX//DTD Taxonomic Treatment Publishing DTD v0 20100105//EN" "tax-treatment-NSO.dtd">
<tp:taxon-treatment xmlns:tp="http://www.plazi.org/taxpub"><tp:treatment-meta><kwd-group><label>Taxon classification</label><kwd><named-content content-type="kingdom">Animalia</named-content></kwd><kwd><named-content content-type="order">Diptera</named-content></kwd><kwd><named-content content-type="family">Mycetophilidae</named-content></kwd></kwd-group><mixed-citation publication-type="journal"><person-group><name><surname>Jürgenstein</surname><given-names>Siiri</given-names></name><name><surname>Kurina</surname><given-names>Olavi</given-names></name><name><surname>Põldmaa</surname><given-names>Kadri</given-names></name></person-group><article-title>The <italic><tp:taxon-name><tp:taxon-name-part taxon-name-part-type="genus">Mycetophila</tp:taxon-name-part> <tp:taxon-name-part taxon-name-part-type="species">ruficollis</tp:taxon-name-part></tp:taxon-name></italic> Meigen (<tp:taxon-name><tp:taxon-name-part taxon-name-part-type="order">Diptera</tp:taxon-name-part></tp:taxon-name>, <tp:taxon-name><tp:taxon-name-part taxon-name-part-type="family">Mycetophilidae</tp:taxon-name-part></tp:taxon-name>) group in Europe: elucidating species delimitation with COI and ITS2 sequence data</article-title><source>Zookeys</source><day>15</day><month>6</month><year>2015</year><volume>2015</volume><issue>508</issue><fpage>15</fpage><lpage>51</lpage><pub-id pub-id-type="doi">10.3897/zookeys.508.9814</pub-id></mixed-citation></tp:treatment-meta><tp:nomenclature><tp:taxon-name>
                        <tp:taxon-name-part taxon-name-part-type="genus">Mycetophila</tp:taxon-name-part>
                        <tp:taxon-name-part taxon-name-part-type="species">strobli</tp:taxon-name-part>
                    </tp:taxon-name><tp:taxon-authority>Laštovka, 1972</tp:taxon-authority><xref ref-type="fig" rid="F4">Figs 12</xref><xref ref-type="fig" rid="F7">, 27</xref><xref ref-type="fig" rid="F7">, 28</xref><xref ref-type="fig" rid="F10">, 45</xref><xref ref-type="fig" rid="F10">, 46</xref><!--PageBreak--></tp:nomenclature><tp:treatment-sec sec-type="Material"><title>Material.</title><p><bold>NORWAY</bold>. 1♂, Troms, Svensby, <named-content xmlns:xlink="http://www.w3.org/1999/xlink" content-type="dwc:verbatimCoordinates" xlink:type="simple">69°40'01,2"N, 019°49'58,8"E</named-content>, 18.vii.2008, sweeping, O. Kurina leg. (IZBE0200061, in alcohol with terminalia in glycerine, abdomen used for DNA sequence: SJ305). <bold>ESTONIA</bold>. 1♂, Tartu county, Vapramäe, <named-content xmlns:xlink="http://www.w3.org/1999/xlink" content-type="dwc:verbatimCoordinates" xlink:type="simple">58°15'9,28"N, 26°27'46,1"E</named-content>, reared from <italic><tp:taxon-name><tp:taxon-name-part taxon-name-part-type="genus">Russula</tp:taxon-name-part> <tp:taxon-name-part taxon-name-part-type="species">delica</tp:taxon-name-part></tp:taxon-name></italic> (No 1057), coll. 8.ix.1995, emerg. 21.ix.1995, O. Kurina leg. (IZBE0200239, pinned with terminalia in Euparal); 1♂, Pärnu county, Nigula NR, <named-content xmlns:xlink="http://www.w3.org/1999/xlink" content-type="dwc:verbatimCoordinates" xlink:type="simple">58°9'N, 24°58'E</named-content>, reared from <italic><tp:taxon-name><tp:taxon-name-part taxon-name-part-type="genus">Lactarius</tp:taxon-name-part> <tp:taxon-name-part taxon-name-part-type="species">torminosus</tp:taxon-name-part></tp:taxon-name></italic>, coll. 22.viii.1993, emerg. 2.ix.1993, O. Kurina leg. (IZBE0200240, pinned with terminalia in glycerine); 2♂♂, Tartu county, Mustametsa, Välgi, <named-content xmlns:xlink="http://www.w3.org/1999/xlink" content-type="dwc:verbatimCoordinates" xlink:type="simple">58°36'53,09"N, 26°53'56,1"E</named-content>, reared from <italic><tp:taxon-name><tp:taxon-name-part taxon-name-part-type="genus">Russula</tp:taxon-name-part> <tp:taxon-name-part taxon-name-part-type="species">delica</tp:taxon-name-part></tp:taxon-name></italic>, coll. 1.x.2013, emerg. 14.x.2013 and 16.x.2014, S. Jürgenstein leg. (IZBE0200062, IZBE0200063, in alcohol with terminalia in glycerine, abdomen used for DNA sequence: SJ379, SJ380); 1♂, Saare county, Muhu, Igaküla, <named-content xmlns:xlink="http://www.w3.org/1999/xlink" content-type="dwc:verbatimCoordinates" xlink:type="simple">58°36'3,5"N, 23°07'42"E</named-content>, 4.x–18.x.2008, Malaise trap, H. Jäe leg. (IZBE0200064, in alcohol with terminalia in glycerine, abdomen used for DNA sequence: SJ224); 1♂, Jõgeva county, Kaiu, <named-content xmlns:xlink="http://www.w3.org/1999/xlink" content-type="dwc:verbatimCoordinates" xlink:type="simple">58°39'20,4"N, 26°52'43,2"E</named-content>, reared from <italic><tp:taxon-name><tp:taxon-name-part taxon-name-part-type="genus">Russula</tp:taxon-name-part> <tp:taxon-name-part taxon-name-part-type="species">nigricans</tp:taxon-name-part></tp:taxon-name></italic>, coll. 25.ix.2013, emerg. 7.x.2013, S. Jürgenstein leg. (IZBE0200065, in alcohol with terminalia in glycerine, abdomen used for DNA sequence: SJ385); 1♂, Põlva county, Palojärv, <named-content xmlns:xlink="http://www.w3.org/1999/xlink" content-type="dwc:verbatimCoordinates" xlink:type="simple">58°2'57,3"N, 27°7'35,73"E</named-content>, reared from <italic><tp:taxon-name><tp:taxon-name-part taxon-name-part-type="genus">Russula</tp:taxon-name-part> <tp:taxon-name-part taxon-name-part-type="species">adusta</tp:taxon-name-part></tp:taxon-name></italic>, coll. 01.x.2013, emerg. 7.x.2013, S. Jürgenstein leg. (IZBE0200066, in alcohol with terminalia in glycerine, abdomen used for DNA sequence: SJ383); 1♂, Rapla county, Vardi, <named-content xmlns:xlink="http://www.w3.org/1999/xlink" content-type="dwc:verbatimCoordinates" xlink:type="simple">59°1'27,07"N, 24°26'28,9"E</named-content>, reared from <italic><tp:taxon-name><tp:taxon-name-part taxon-name-part-type="genus">Lactarius</tp:taxon-name-part> <tp:taxon-name-part taxon-name-part-type="species">deterrimus</tp:taxon-name-part></tp:taxon-name></italic>, coll. 1.xi.2012, emerg. 5.xi.2012, S. Jürgenstein leg. (IZBE0200067, in alcohol, abdomen used for DNA sequence: SJ340). <bold>ITALY</bold>. 1♂, Südtirol, N. Park Stilfser Joch, Schmelz (SW von Prad), <named-content xmlns:xlink="http://www.w3.org/1999/xlink" content-type="dwc:verbatimCoordinates" xlink:type="simple">46°36'42,1"N, 10°34'35,6"E</named-content>, 940m, 15.viii–24.viii.2005, Malaise trap, C. Lange and J. Ziegler leg. (IZBE0200068, in alcohol with terminalia in glycerine, abdomen used for DNA sequence: SJ57).</p></tp:treatment-sec><tp:treatment-sec sec-type="Male terminalia"><title>Male terminalia.</title><p>Posterior margin of gonocoxite ventromedially with clear angular convexity, and with abrupt and blunt projections laterally. Posterior impression with narrow base and well widened posterior part. Anterior impression with divergent arms which are sinuate at anterior fourth. Ventral branch of gonostylus with asymmetrical posterior process which bears minute warts and few setae; spine 1 short and sharply pointed; spine 2 blunt, almost twice as high and thick as spine 1; spines 3 and 4 sharply pointed, close to each other and similar in size to spine 1. Ventral branch of gonostylus with a few strong bristles deviating from other setosity laterally on ventral surface. Dorsal branch of gonostylus slightly tapering, lateral margin with shallow concavity; proximal posterior process about three times as high as distal posterior process, both separated with a shallow concavity. Distal posterior process apically and subapically with few setae; proximal posterior process bare and apically rounded. Posterior margin proximally from medial bristle with 4-6 gradually diminishing bristles; internal surface with one somewhat stronger seta next to the medial bristle. Basal angle slightly rounded, basal margin bare. Ejaculatory apodeme with semi-oval base and wide rim. Aedeagus slightly widened apically and with apical margin convex. Aedeagal guides with wide lateral impressions; subapically constricted and apically rounded, not extending upper margin of aedeagus. Aedeagal apodemes laterally angular.</p></tp:treatment-sec><tp:treatment-sec sec-type="Intraspecific variation"><title>Intraspecific variation.</title><p>Occasionally the spine 2 on the ventral branch of the gonostylus is somewhat slender and pointed.</p></tp:treatment-sec><tp:treatment-sec sec-type="Hosts and distribution"><title>Hosts and distribution.</title><p><italic><tp:taxon-name><tp:taxon-name-part taxon-name-part-type="genus">Mycetophila</tp:taxon-name-part> <tp:taxon-name-part taxon-name-part-type="species">strobli</tp:taxon-name-part></tp:taxon-name></italic> has been reared from species of <italic><tp:taxon-name><tp:taxon-name-part taxon-name-part-type="genus">Russula</tp:taxon-name-part></tp:taxon-name></italic>, <italic><tp:taxon-name><tp:taxon-name-part taxon-name-part-type="genus">Lactarius</tp:taxon-name-part></tp:taxon-name></italic>, <italic><tp:taxon-name><tp:taxon-name-part taxon-name-part-type="genus">Suillus</tp:taxon-name-part></tp:taxon-name></italic>, <italic><tp:taxon-name><tp:taxon-name-part taxon-name-part-type="genus">Collybia</tp:taxon-name-part></tp:taxon-name></italic>, <italic><tp:taxon-name><tp:taxon-name-part taxon-name-part-type="genus">Armillaria</tp:taxon-name-part></tp:taxon-name></italic>, <italic><tp:taxon-name><tp:taxon-name-part taxon-name-part-type="genus">Kuehneromyces</tp:taxon-name-part></tp:taxon-name></italic> and <italic><tp:taxon-name><tp:taxon-name-part taxon-name-part-type="genus">Cortinarius</tp:taxon-name-part></tp:taxon-name></italic> (<xref ref-type="bibr" rid="B54">Yakovlev 1994</xref>, original data). The species is widely distributed in Europe extending to the Middle East (<xref ref-type="bibr" rid="B8">Chandler 2013</xref>). The material from Norway represents a new country record.</p></tp:treatment-sec><tp:treatment-sec><!--Section generated to contain objects referenced in tp:taxon-treatment.--><fig id="F4" position="float" orientation="portrait"><label>Figures 6–14.</label><caption><p>Dorsal branch of gonostylus. <bold>6</bold> <italic><tp:taxon-name><tp:taxon-name-part taxon-name-part-type="genus">Mycetophila</tp:taxon-name-part> <tp:taxon-name-part taxon-name-part-type="species">britannica</tp:taxon-name-part></tp:taxon-name></italic> <bold>7</bold> <italic><tp:taxon-name><tp:taxon-name-part taxon-name-part-type="genus">Mycetophila</tp:taxon-name-part> <tp:taxon-name-part taxon-name-part-type="species">idonea</tp:taxon-name-part></tp:taxon-name></italic> <bold>8</bold> <italic><tp:taxon-name><tp:taxon-name-part taxon-name-part-type="genus">Mycetophila</tp:taxon-name-part> <tp:taxon-name-part taxon-name-part-type="species">evanida</tp:taxon-name-part></tp:taxon-name></italic> <bold>9</bold> <italic><tp:taxon-name><tp:taxon-name-part taxon-name-part-type="genus">Mycetophila</tp:taxon-name-part> <tp:taxon-name-part taxon-name-part-type="species">ichneumonea</tp:taxon-name-part></tp:taxon-name></italic> <bold>10</bold> <italic><tp:taxon-name><tp:taxon-name-part taxon-name-part-type="genus">Mycetophila</tp:taxon-name-part> <tp:taxon-name-part taxon-name-part-type="species">ruficollis</tp:taxon-name-part></tp:taxon-name></italic> <bold>11</bold> <italic><tp:taxon-name><tp:taxon-name-part taxon-name-part-type="genus">Mycetophila</tp:taxon-name-part> <tp:taxon-name-part taxon-name-part-type="species">sepulta</tp:taxon-name-part></tp:taxon-name></italic> <bold>12</bold> <italic><tp:taxon-name><tp:taxon-name-part taxon-name-part-type="genus">Mycetophila</tp:taxon-name-part> <tp:taxon-name-part taxon-name-part-type="species">strobli</tp:taxon-name-part></tp:taxon-name></italic> <bold>13</bold> <italic><tp:taxon-name><tp:taxon-name-part taxon-name-part-type="genus">Mycetophila</tp:taxon-name-part> <tp:taxon-name-part taxon-name-part-type="species">suffusala</tp:taxon-name-part></tp:taxon-name></italic> <bold>14</bold> <italic><tp:taxon-name><tp:taxon-name-part taxon-name-part-type="genus">Mycetophila</tp:taxon-name-part> <tp:taxon-name-part taxon-name-part-type="species">uninotata</tp:taxon-name-part></tp:taxon-name></italic>. Scale bar = 0.1 mm. Abbreviations: ba = basal angle; bm = basal margin; lm = lateral margin; pm = posterior margin; mb = medial bristle; dpp= distal posterior process; ppp = proximal posterior process.</p></caption><graphic xmlns:xlink="http://www.w3.org/1999/xlink" xlink:href="zookeys-508-015-g004.jpg" position="float" orientation="portrait" xlink:type="simple" id="oo_45105.jpg"/></fig><fig id="F7" position="float" orientation="portrait"><label>Figures 27–32.</label><caption><p>Ventral branch of gonostylus, ventral view (<bold>27, 29, 31</bold>) and internal view (<bold>28, 30, 32</bold>). <bold>27, 28</bold> <italic><tp:taxon-name><tp:taxon-name-part taxon-name-part-type="genus">Mycetophila</tp:taxon-name-part> <tp:taxon-name-part taxon-name-part-type="species">strobli</tp:taxon-name-part></tp:taxon-name></italic> <bold>29, 30</bold> <italic><tp:taxon-name><tp:taxon-name-part taxon-name-part-type="genus">Mycetophila</tp:taxon-name-part> <tp:taxon-name-part taxon-name-part-type="species">suffusala</tp:taxon-name-part></tp:taxon-name></italic> <bold>31, 32</bold> <italic><tp:taxon-name><tp:taxon-name-part taxon-name-part-type="genus">Mycetophila</tp:taxon-name-part> <tp:taxon-name-part taxon-name-part-type="species">uninotata</tp:taxon-name-part></tp:taxon-name></italic>. Scale bar = 0.05 mm.</p></caption><graphic xmlns:xlink="http://www.w3.org/1999/xlink" xlink:href="zookeys-508-015-g007.jpg" position="float" orientation="portrait" xlink:type="simple" id="oo_45108.jpg"/></fig><fig id="F10" position="float" orientation="portrait"><label>Figures 45–50.</label><caption><p>Gonocoxites with aedeagal complex, dorsal view (<bold>45, 47, 49</bold>) and ventral view (<bold>46, 48, 50</bold>). <bold>45, 46</bold> <italic><tp:taxon-name><tp:taxon-name-part taxon-name-part-type="genus">Mycetophila</tp:taxon-name-part> <tp:taxon-name-part taxon-name-part-type="species">strobli</tp:taxon-name-part></tp:taxon-name></italic> <bold>47, 48</bold> <italic><tp:taxon-name><tp:taxon-name-part taxon-name-part-type="genus">Mycetophila</tp:taxon-name-part> <tp:taxon-name-part taxon-name-part-type="species">suffusala</tp:taxon-name-part></tp:taxon-name></italic> <bold>49, 50</bold> <italic><tp:taxon-name><tp:taxon-name-part taxon-name-part-type="genus">Mycetophila</tp:taxon-name-part> <tp:taxon-name-part taxon-name-part-type="species">uninotata</tp:taxon-name-part></tp:taxon-name></italic>. Scale bar = 0.2 mm.</p></caption><graphic xmlns:xlink="http://www.w3.org/1999/xlink" xlink:href="zookeys-508-015-g010.jpg" position="float" orientation="portrait" xlink:type="simple" id="oo_45111.jpg"/></fig></tp:treatment-sec><ref-list><ref id="B54"><mixed-citation xmlns:xlink="http://www.w3.org/1999/xlink" xlink:type="simple"><person-group><name name-style="western"><surname>Yakovlev</surname><given-names>EB</given-names></name></person-group> (<year>1994</year>) <source>Palearctic <tp:taxon-name><tp:taxon-name-part taxon-name-part-type="order">Diptera</tp:taxon-name-part></tp:taxon-name> associated with fungi and mycomycetes</source>. <publisher-name>Karelian Research Center, Russian Academy of Sciences, Forest Research Institute</publisher-name>, <publisher-loc>Petrozavodsk</publisher-loc>, <size units="page">127 pp</size>. <comment>[In Russian with English summary]</comment></mixed-citation></ref><ref id="B8"><mixed-citation xmlns:xlink="http://www.w3.org/1999/xlink" xlink:type="simple"><person-group><name name-style="western"><surname>Chandler</surname><given-names>PJ</given-names></name></person-group> (<year>2013</year>) <article-title>Fauna Europaea: <tp:taxon-name><tp:taxon-name-part taxon-name-part-type="family">Mycetophilidae</tp:taxon-name-part></tp:taxon-name>.</article-title> In: <person-group><name name-style="western"><surname>Beuk</surname><given-names>P</given-names></name><name name-style="western"><surname>Pape</surname><given-names>T</given-names></name></person-group> (<role>Eds</role>) <source>Fauna Europaea: <tp:taxon-name><tp:taxon-name-part taxon-name-part-type="order">Diptera</tp:taxon-name-part></tp:taxon-name>, <tp:taxon-name><tp:taxon-name-part taxon-name-part-type="suborder">Nematocera</tp:taxon-name-part></tp:taxon-name></source>. <source>Fauna Europaea, version 2.6</source>. <ext-link ext-link-type="uri" xlink:href="http://www.faunaeur.org" xlink:type="simple">http://www.faunaeur.org</ext-link> [<date-in-citation content-type="access-date">accessed 10.iii.2015</date-in-citation>]</mixed-citation></ref></ref-list></tp:taxon-treatment>
